# Supplementary material for: Potentiating hypoxic microenvironment for antibiotic activation by photodynamic therapy to combat bacterial biofilm infections
Source: Nat Commun. 2022 Jul 5;13:3875. doi: 10.1038/s41467-022-31479-x (PMC9256606; doi:10.1038/s41467-022-31479-x)
Supplement: Supplementary file 4 — Source Data [file 41467_2022_31479_MOESM4_ESM.zip]

Archive with 73 entries (64 files):
- Source file/
- __MACOSX/._Source file
- Source file/.DS_Store
- Source file/Figure 7/
- __MACOSX/Source file/._Figure 7
- Source file/Figure 8/
- __MACOSX/Source file/._Figure 8
- Source file/Figure 6/
- __MACOSX/Source file/._Figure 6
- Source file/Supplementraty Materials/
- __MACOSX/Source file/._Supplementraty Materials
- Source file/Figure 4/
- __MACOSX/Source file/._Figure 4
- Source file/Figure 3/
- __MACOSX/Source file/._Figure 3
- Source file/Figure 2/
- __MACOSX/Source file/._Figure 2
- Source file/Figure 5/
- __MACOSX/Source file/._Figure 5
- Source file/Figure 7/Figure 7g.xlsx
- __MACOSX/Source file/Figure 7/._Figure 7g.xlsx
- Source file/Figure 7/Figure 7d.xlsx
- Source file/Figure 7/Figure 7e.xlsx
- Source file/Figure 8/Figure 8d.xlsx
- Source file/Figure 8/Figure 8c.xlsx
- Source file/Figure 8/Figure 8g.xlsx
- Source file/Figure 8/Figure 8f.xlsx
- Source file/Figure 6/.DS_Store
- Source file/Figure 6/Figure 6g.xlsx
- Source file/Figure 6/Figure 6b.xlsx
- Source file/Figure 6/Figure 6f-uncropped scans of blots.jpg
- Source file/Figure 6/Figure 6c.xlsx
- Source file/Figure 6/Figure 6d.xlsx
- Source file/Figure 6/Figure 6h.xlsx
- Source file/Figure 6/Figure 6i.xlsx
- Source file/Figure 6/Figure 6e.xlsx
- Source file/Supplementraty Materials/Figure S23.xlsx
- __MACOSX/Source file/Supplementraty Materials/._Figure S23.xlsx
- Source file/Supplementraty Materials/Figure S15.xlsx
- __MACOSX/Source file/Supplementraty Materials/._Figure S15.xlsx
- Source file/Supplementraty Materials/Figure S7.xlsx
- Source file/Supplementraty Materials/Figure S6.xlsx
- Source file/Supplementraty Materials/.DS_Store
- Source file/Supplementraty Materials/Figure S22.xlsx
- Source file/Supplementraty Materials/Figure S18.xlsx
- Source file/Supplementraty Materials/Figure S13.xlsx
- Source file/Supplementraty Materials/Figure S1.xlsx
- Source file/Supplementraty Materials/Figure S3.xlsx
- Source file/Supplementraty Materials/Figure S11.xlsx
- Source file/Supplementraty Materials/Figure S10.xlsx
- Source file/Supplementraty Materials/Figure S2.xlsx
- Source file/Supplementraty Materials/Figure S9.xlsx
- Source file/Supplementraty Materials/Figure S21.xlsx
- Source file/Supplementraty Materials/Figure S5.xlsx
- Source file/Supplementraty Materials/Figure S17.xlsx
- Source file/Supplementraty Materials/Figure S16.xlsx
- Source file/Supplementraty Materials/Figure S4.xlsx
- Source file/Supplementraty Materials/Figure S20.xlsx
- Source file/Supplementraty Materials/Figure S8.xlsx
- Source file/Figure 4/Figure 4f.xlsx
- Source file/Figure 4/Figure 4d.xlsx
- Source file/Figure 3/Figure 3j.xlsx
- Source file/Figure 3/Figure 3e.xlsx
- Source file/Figure 3/Figure 3d.xlsx
- Source file/Figure 3/Figure 3h.xlsx
- Source file/Figure 3/Figure 3c.xlsx
- Source file/Figure 2/Figure 2f.xlsx
- Source file/Figure 2/Figure 2e.xlsx
- Source file/Figure 2/Figure 2d.xlsx
- Source file/Figure 5/Figure 5f.xlsx
- Source file/Figure 5/Figure 5h.xlsx
- Source file/Figure 5/Figure 5i.xlsx
- Source file/Figure 5/Figure 5e.xlsx
