# Supplementary material for: Potentiating hypoxic microenvironment for antibiotic activation by photodynamic therapy to combat bacterial biofilm infections
Source: Nat Commun. 2022 Jul 5;13:3875. doi: 10.1038/s41467-022-31479-x (PMC9256606; doi:10.1038/s41467-022-31479-x)
Supplement: Supplementary file 4 — Source Data [file 41467_2022_31479_MOESM4_ESM.zip › Source file/Figure 7/Figure 7g.xlsx]

## Sheet: Sheet1
		Fluorescence signal (arb. units)
	Time (h)	Wound without biofilm				Wound with biofilm
	0	2.126	2.128	2.212		2.874	1.549	3.865
	6	2.869	3.989	3.976		8.426	9.961	8.23
	12	4.001	2.873	3.919		11.47	11.39	11.27
