# Supplementary material for: Potentiating hypoxic microenvironment for antibiotic activation by photodynamic therapy to combat bacterial biofilm infections
Source: Nat Commun. 2022 Jul 5;13:3875. doi: 10.1038/s41467-022-31479-x (PMC9256606; doi:10.1038/s41467-022-31479-x)
Supplement: Supplementary file 4 — Source Data [file 41467_2022_31479_MOESM4_ESM.zip › Source file/Figure 7/Figure 7d.xlsx]

## Sheet: Sheet1
		Released Ce6 (%)
	Time (h)	pH 7.4				pH 5.5				pH 7.4 + Hyal				pH 5.5 + Hyal
	0	0	0	0		0	0	0		0.714286	0.714286	1.42857		0.769231	0.769231	1.53846
	1	0.769231	1.53846	0.769231		1.53846	1.53846	2.30769		23.5714	17.8571	18.5714		28.4615	22.3077	20
	2	2.30769	3.07692	1.53846		3.07692	3.07692	3.84615		28.5714	28.5714	29.2857		34.6154	30.7692	33.0769
	4	5.38462	3.84615	4.61538		5.38462	6.15385	5.38462		32.1429	33.5714	30.7143		36.9231	38.4615	35.3846
	8	6.92308	4.61538	6.15385		6.92308	7.69231	6.15385		36.4286	38.5714	35.7143		44.6154	44.6154	40.7692
	12	5.38462	6.92308	7.69231		8.46154	6.92308	8.46154		42.8571	44.2857	42.1429		50.7692	49.2308	50
	24	9.23077	8.46154	8.46154		9.23077	10.7692	10		52.1429	56.4286	50.7143		61.5385	60.7692	58.4615
	48	8.46154	10	10.7692		12.3077	11.5385	10.7692		57.1429	55.7143	58.5714		63.0769	63.8462	66.9231
	72	14.6154	13.8462	13.0769		14.6154	15.3846	14.6154		60.7143	59.2857	58.5714		68.4615	66.1538	67.6923
	96	14.6154	15.3846	16.1538		15.3846	15.3846	17.6923		64.2857	65	64.2857		72.3077	75.3846	73.0769
	144	20	17.6923	16.1538		20	17.6923	18.4615		69.2857	67.8571	70		77.6923	78.4615	80.7692
