# Supplementary material for: Potentiating hypoxic microenvironment for antibiotic activation by photodynamic therapy to combat bacterial biofilm infections
Source: Nat Commun. 2022 Jul 5;13:3875. doi: 10.1038/s41467-022-31479-x (PMC9256606; doi:10.1038/s41467-022-31479-x)
Supplement: Supplementary file 4 — Source Data [file 41467_2022_31479_MOESM4_ESM.zip › Source file/Figure 7/Figure 7e.xlsx]

## Sheet: Sheet1
		Released MNZ (%)
	Time (h)	pH 7.4				pH 5.5				pH 7.4 + Hyal				pH 5.5 + Hyal
	0	0	0	0		0	0	0		1.2987	0	0		1.29032	0	0
	1	2.60926	1.95695	3.26158		3.26158	2.60926	3.26158		18.8312	17.5325	18.1818		20	20.6452	18.0645
	2	4.56621	3.91389	4.56621		4.56621	5.21853	4.56621		27.2727	26.6234	27.9221		29.0323	27.7419	30.9677
	4	6.52316	5.87084	6.52316		6.52316	7.17547	6.52316		34.4156	29.8701	34.4156		38.0645	29.0323	36.129
	8	7.17547	6.52316	7.17547		8.4801	6.52316	7.82779		43.5065	46.1039	40.2597		45.1613	45.8065	47.7419
	12	8.4801	8.4801	7.17547		9.78474	9.13242	7.17547		50	48.7013	52.5974		49.6774	52.2581	55.4839
	24	9.13242	7.82779	7.17547		9.13242	10.4371	11.0894		61.6883	62.3377	61.039		67.7419	65.1613	67.0968
	48	9.78474	9.13242	8.4801		11.7417	12.394	11.0894		61.6883	66.2338	65.5844		61.2903	72.2581	71.6129
	72	12.394	11.7417	10.4371		12.394	13.6986	14.3509		71.4286	70.7792	70.1299		74.8387	75.4839	76.129
	96	13.6986	12.394	14.3509		13.6986	15.6556	15.0033		73.3766	74.026	75.3247		72.9032	78.0645	78.7097
	144	14.3509	13.6986	14.3509		14.3509	16.3079	15.6556		78.5714	79.8701	78.5714		84.5161	83.871	84.5161
