# Supplementary material for: Potentiating hypoxic microenvironment for antibiotic activation by photodynamic therapy to combat bacterial biofilm infections
Source: Nat Commun. 2022 Jul 5;13:3875. doi: 10.1038/s41467-022-31479-x (PMC9256606; doi:10.1038/s41467-022-31479-x)
Supplement: Supplementary file 4 — Source Data [file 41467_2022_31479_MOESM4_ESM.zip › Source file/Figure 8/Figure 8d.xlsx]

## Sheet: Sheet1
		Log10 (CFU/tissue)
	PBS	9.50651	9.40824	9.48855	9.43457	9.3032
	PBS+L	9.36361	9.39094	9.44871	9.4843	9.25768
	HC	5.27184	5.10037	5.12057	5.15229	5.19312
	HC+L	2.49136	2.62325	2.74819	2.85126	2.63347
	HCM	4.50651	4.55145	4.50651	4.63949	4.54654
	HCM+L	0	0	0	0	0
