# Supplementary material for: Potentiating hypoxic microenvironment for antibiotic activation by photodynamic therapy to combat bacterial biofilm infections
Source: Nat Commun. 2022 Jul 5;13:3875. doi: 10.1038/s41467-022-31479-x (PMC9256606; doi:10.1038/s41467-022-31479-x)
Supplement: Supplementary file 4 — Source Data [file 41467_2022_31479_MOESM4_ESM.zip › Source file/Figure 8/Figure 8c.xlsx]

## Sheet: Sheet1
		Wound area (mm2)
	Time (day)	PBS							PBS+L							HC							HC+L							HCM							HCM+L
	0	45.6095	46.4043	44.8769	47.3129	42.0615	50.0375		45.1885	46.9464	49.2294	49.9051	45.3995	47.1546		46.8504	45.7449	47.3152	46.5438	47.0545	48.5077		46.0271	46.729	46.6511	46.4389	45.8829	47.3673		46.0855	48.392	47.5114	47.7499	48.8566	46.0216		46.7229	47.734	48.7287	47.291	47.9732	49.1694
	3	40.3097	42.5879	41.5622	42.5216	39.0152	44.8324		40.722	48.9008	41.7589	39.0126	47.7061	39.2426		34.2618	35.855	30.4585	28.255	29.9791	30.9354		20.38	17.276	18.7048	13.4477	17.0836	17.1866		31.6865	29.4498	28.1085	25.5892	27.0477	25.9084		11.0574	17.167	10.1651	12.4693	12.0312	11.3498
	6	43.1486	47.8807	42.5786	41.9868	44.0988	43.5562		48.4423	44.2081	45.8547	43.6193	40.354	45.8658		25.6023	24.9768	19.2118	19.5597	19.7822	16.2288		13.7364	13.5436	12.0598	25.5236	17.9994	11.6224		21.9122	24.2226	22.1085	15.8487	16.3927	20.496		8.56419	11.1569	7.63201	9.57637	9.07727	8.2538
	9	46.3492	45.9365	44.0733	44.0941	44.5183	47.684		41.1943	45.4011	40.6731	39.5497	42.9896	44.6666		17.6041	18.8212	18.4481	14.3448	14.881	15.023		12.3091	10.553	10.6747	10.2377	15.4713	13.4657		15.4978	14.9783	18.0603	16.727	13.8379	15.4281		3.36082	4.09652	4.84282	3.62011	3.74618	3.66187
	12	48.1349	46.556	46.7166	45.4011	50.0991	49.2836		51.9647	47.734	50.8499	42.8415	45.5913	44.1045		8.77771	8.79263	8.6799	9.85277	9.54544	7.9628		3.54475	5.0565	3.67898	4.57121	4.06308	4.55426		7.54354	9.50384	8.31268	7.08808	7.96163	9.32808		0.77699	0.65014	0.62981	0.58169	0.18463	0.09491
