# Supplementary material for: Potentiating hypoxic microenvironment for antibiotic activation by photodynamic therapy to combat bacterial biofilm infections
Source: Nat Commun. 2022 Jul 5;13:3875. doi: 10.1038/s41467-022-31479-x (PMC9256606; doi:10.1038/s41467-022-31479-x)
Supplement: Supplementary file 4 — Source Data [file 41467_2022_31479_MOESM4_ESM.zip › Source file/Figure 8/Figure 8g.xlsx]

## Sheet: Sheet1
		CD206+ in F4/80+ area (%)
	PBS	19.5726	22.3172	23.2158	14.4416	20.4096	17.4565	21.3581	17.3648	14.887	18.7049
	PBS+L	21.0851	15.6094	18.6132	16.7285	12.8857	12.7861	15.7156	13.893	16.0714	13.481
	HC	27.223	20.7989	21.7705	20.243	18.5711	21.3303	21.3985	26.6317	24.2356	17.8975
	HC+L	43.2749	41.5035	41.9961	52.4216	47.2241	44.8373	51.8492	46.5266	50.8167	42.8973
	HCM	23.5358	25.6431	17.8109	23.76	21.9193	26.3449	33.5348	21.6513	28.7053	21.7252
	HCM+L	55.2069	46.975	42.7246	45.823	44.8794	41.5721	37.405	46.3356	40.0209	39.2447
