# Supplementary material for: Potentiating hypoxic microenvironment for antibiotic activation by photodynamic therapy to combat bacterial biofilm infections
Source: Nat Commun. 2022 Jul 5;13:3875. doi: 10.1038/s41467-022-31479-x (PMC9256606; doi:10.1038/s41467-022-31479-x)
Supplement: Supplementary file 4 — Source Data [file 41467_2022_31479_MOESM4_ESM.zip › Source file/Figure 8/Figure 8f.xlsx]

## Sheet: Sheet1
		CD80+ in F4/80+ area (%)
	PBS	50.523	47.0949	51.5294	47.5443	48.666	45.4031	43.1633	50.4341	50.4012	43.7897
	PBS+L	43.4072	37.6288	40.7913	40.9825	41.9918	41.2447	42.3468	42.2892	41.9288	37.6935
	HC	42.6675	40.6375	39.7317	37.07	39.208	32.6473	45.0307	39.6281	37.667	41.9582
	HC+L	21.9588	28.4294	29.2591	31.8135	37.7179	32.2344	32.9394	30.2073	24.7819	36.3019
	HCM	30.2355	37.9354	28.8065	39.0213	29.7285	34.4337	36.0756	34.8044	35.292	34.8048
	HCM+L	22.2349	23.3467	21.152	20.0268	25.4544	20.5763	25.4811	32.255	31.8882	21.9069
