# Supplementary material for: Potentiating hypoxic microenvironment for antibiotic activation by photodynamic therapy to combat bacterial biofilm infections
Source: Nat Commun. 2022 Jul 5;13:3875. doi: 10.1038/s41467-022-31479-x (PMC9256606; doi:10.1038/s41467-022-31479-x)
Supplement: Supplementary file 4 — Source Data [file 41467_2022_31479_MOESM4_ESM.zip › Source file/Figure 6/Figure 6g.xlsx]

## Sheet: Sheet1
			Fold
			CD80/GAPDH	CD206/GAPDH
		PBS	0.999104	0.990149
		PBS+L	1.27756	1.26265
		HC	1.52359	1.58591
		HC+L	0.422414	2.89832
		HCM	0.863445	1.18321
		HCM+L	0.608551	4.06081
