# Supplementary material for: Potentiating hypoxic microenvironment for antibiotic activation by photodynamic therapy to combat bacterial biofilm infections
Source: Nat Commun. 2022 Jul 5;13:3875. doi: 10.1038/s41467-022-31479-x (PMC9256606; doi:10.1038/s41467-022-31479-x)
Supplement: Supplementary file 4 — Source Data [file 41467_2022_31479_MOESM4_ESM.zip › Source file/Figure 6/Figure 6b.xlsx]

## Sheet: Sheet1
			CD80+ in F4/80+ area(%)
		PBS	52.7257	51.9556	54.0278	56.4174	60.5292	54.8395	60.1229	61.1976	68.062	52.8621
		PBS+L	50.9991	54.7889	67.6775	69.8829	62.7187	57.7236	54.0931	65.2525	70.6584	62.6123
		HC	41.8485	56.2231	47.9758	59.546	43.3607	57.8907	43.9999	41.1011	48.67	51.2555
		HC+L	12.3164	9.50031	10.8826	13.2011	15.5438	17.8686	13.1568	15.3462	12.9186	18.457
		HCM	54.3003	54.057	52.0949	46.6723	58.3698	54.3285	51.3534	58.6256	57.1531	59.225
		HCM+L	5.22	9.08894	8.1963	9.43174	10.0394	8.06403	9.36787	8.76639	12.1535	9.99946
