# Supplementary material for: Potentiating hypoxic microenvironment for antibiotic activation by photodynamic therapy to combat bacterial biofilm infections
Source: Nat Commun. 2022 Jul 5;13:3875. doi: 10.1038/s41467-022-31479-x (PMC9256606; doi:10.1038/s41467-022-31479-x)
Supplement: Supplementary file 4 — Source Data [file 41467_2022_31479_MOESM4_ESM.zip › Source file/Figure 6/Figure 6c.xlsx]

## Sheet: Sheet1
		CD206+ in F4/80+ area(%)
	PBS	10.5863	10.1941	10.9004	9.03824	12.5136	12.0748	15.4217	11.1742	10.9569	14.7361
	PBS+L	10.4236	8.92703	11.5139	12.7855	10.4134	11.0516	10.6739	10.6474	16.5494	13.8398
	HC	17.9635	12.3303	19.7092	15.7308	14.2762	12.6228	15.604	14.5488	14.5517	15.4947
	HC+L	51.1876	43.8668	49.3696	44.1534	50.4528	44.9075	42.5479	45.9517	48.3767	46.6983
	HCM	20.4415	19.0707	21.3329	19.3962	12.989	13.9087	21.8469	13.8671	16.957	17.3404
	HCM+L	53.5041	49.3939	52.3391	53.2863	48.6598	58.3278	54.1728	55.2277	48.5149	55.2437
