# Supplementary material for: Potentiating hypoxic microenvironment for antibiotic activation by photodynamic therapy to combat bacterial biofilm infections
Source: Nat Commun. 2022 Jul 5;13:3875. doi: 10.1038/s41467-022-31479-x (PMC9256606; doi:10.1038/s41467-022-31479-x)
Supplement: Supplementary file 4 — Source Data [file 41467_2022_31479_MOESM4_ESM.zip › Source file/Figure 6/Figure 6d.xlsx]

## Sheet: Sheet1
		IL-12p70 in tissue (pg/μg)
	PBS	330.805	200.094	298.951	370.739	314.039
	PBS+L	270.124	215.014	241.908	210.358	310.609
	HC	306.961	263.893	294.455	266.213	294.019
	HC+L	229.834	202.406	169.87	164.924	185.251
	HCM	255.222	201.733	220.433	360.409	457.01
	HCM+L	131.03	195.21	259.818	131.867	180.169
