# Supplementary material for: Potentiating hypoxic microenvironment for antibiotic activation by photodynamic therapy to combat bacterial biofilm infections
Source: Nat Commun. 2022 Jul 5;13:3875. doi: 10.1038/s41467-022-31479-x (PMC9256606; doi:10.1038/s41467-022-31479-x)
Supplement: Supplementary file 4 — Source Data [file 41467_2022_31479_MOESM4_ESM.zip › Source file/Figure 6/Figure 6h.xlsx]

## Sheet: Sheet1
		TNF-α in serum (pg/mL)						IL-6 in serum (pg/mL)						IL-12p70 in serum (pg/mL)
	PBS	86.3552	70.5754	71.9241	79.4768	47.9173		35.9749	35.7987	31.8518	47.5336	32.5919		74.512	68.4401	65.5276	58.3203	54.5192
	PBS+L	27.417	38.881	41.0389	106.046	74.2169		38.4417	32.9795	28.7507	31.5347	30.8299		63.5319	73.6589	52.7914	58.7646	64.2513
	HC	159.185	105.776	146.912	133.155	134.504		40.8733	61.5592	41.4019	62.4049	66.2108		49.4346	51.5079	52.594	86.1622	57.9747
	HC+L	14.7392	30.9236	72.3287	77.4538	13.1208		26.0725	29.7022	22.9795	26.3273	28.5122		52.199	57.4317	40.9438	49.2865	50.2455
	HCM	110.092	131.672	139.494	118.454	130.188		37.7369	34.7415	31.5699	31.0766	42.6705		57.6292	55.1609	65.4289	55.2103	64.1947
	HCM+L	32.1375	15.009	79.342	42.2527	48.7265		23.9662	24.3186	20.9438	28.9703	21.9928		50.2949	52.7631	45.7039	46.0778	49.8789
