# Supplementary material for: Potentiating hypoxic microenvironment for antibiotic activation by photodynamic therapy to combat bacterial biofilm infections
Source: Nat Commun. 2022 Jul 5;13:3875. doi: 10.1038/s41467-022-31479-x (PMC9256606; doi:10.1038/s41467-022-31479-x)
Supplement: Supplementary file 4 — Source Data [file 41467_2022_31479_MOESM4_ESM.zip › Source file/Figure 6/Figure 6i.xlsx]

## Sheet: Sheet1
		TGF-β in serum (pg/mL)						Arg-1 in serum (pg/mL)						IL-4 in serum (pg/mL)
	PBS	59.3698	62.5223	92.9612	38.28	75.2414		97.9624	96.9729	85.0513	78.7056	104.182		3.20412	3.19221	2.53045	2.59682	2.42988
	PBS+L	44.3678	79.6985	81.6553	75.8937	84.5905		106.618	105.399	103.906	89.6702	82.6813		2.98495	5.51872	4.01088	3.42257	3.43159
	HC	56.5433	80.1334	76.5459	82.3076	79.155		110.716	109.837	114.895	128.952	125.591		4.38768	2.59682	2.92611	3.18031	2.31557
	HC+L	78.8288	82.6337	88.9389	76.2198	75.3501		187.257	145.539	187.414	175.476	159.44		5.74984	4.77062	2.40983	5.02072	5.42358
	HCM	59.0436	59.3698	64.91	55.2388	59.1523		131.277	127.837	162.471	139.932	145.35		2.88503	2.67792	2.5103	2.68953	5.87616
	HCM+L	101.114	78.5027	92.2002	84.0469	73.2846		178.178	169.256	180.864	194.388	181.618		8.38766	6.30951	7.62302	4.34377	5.11113
