# Supplementary material for: Potentiating hypoxic microenvironment for antibiotic activation by photodynamic therapy to combat bacterial biofilm infections
Source: Nat Commun. 2022 Jul 5;13:3875. doi: 10.1038/s41467-022-31479-x (PMC9256606; doi:10.1038/s41467-022-31479-x)
Supplement: Supplementary file 4 — Source Data [file 41467_2022_31479_MOESM4_ESM.zip › Source file/Figure 6/Figure 6e.xlsx]

## Sheet: Sheet1
		IL-4 in tissue (pg/μg)
	PBS	1.89154	4.98846	3.0514	2.07962	1.86374
	PBS+L	2.45751	3.00219	2.79471	2.2459	1.66623
	HC	3.03566	2.96336	2.49373	4.51453	4.89015
	HC+L	4.70097	2.84734	5.55351	6.95953	4.02721
	HCM	3.50113	3.87413	4.96189	3.00158	2.9689
	HCM+L	4.25273	5.37496	5.78328	6.21051	8.07163
