# Supplementary material for: Potentiating hypoxic microenvironment for antibiotic activation by photodynamic therapy to combat bacterial biofilm infections
Source: Nat Commun. 2022 Jul 5;13:3875. doi: 10.1038/s41467-022-31479-x (PMC9256606; doi:10.1038/s41467-022-31479-x)
Supplement: Supplementary file 4 — Source Data [file 41467_2022_31479_MOESM4_ESM.zip › Source file/Supplementraty Materials/Figure S23.xlsx]

## Sheet: Figure S23b
	Time (h)	Fluorescence signal (arb. units)
	0	2.65	1.98	2.13
	6	9.98	10.65	8.88
	12	12.21	11.87	13.58
	24	15.86	14.67	15.98
	48	6.63	7.31	6.53
	72	1.83	1.31	1.22
	144	0.89	0.72	0.83
