# Supplementary material for: Potentiating hypoxic microenvironment for antibiotic activation by photodynamic therapy to combat bacterial biofilm infections
Source: Nat Commun. 2022 Jul 5;13:3875. doi: 10.1038/s41467-022-31479-x (PMC9256606; doi:10.1038/s41467-022-31479-x)
Supplement: Supplementary file 4 — Source Data [file 41467_2022_31479_MOESM4_ESM.zip › Source file/Supplementraty Materials/Figure S15.xlsx]

## Sheet: Sheet1
		Fluorescence signal (arb. units)
	0 h	5.553	5.456	5.387
	4 h	10.331	12.541	13.451
	8 h	21.888	23.456	25.341
	12 h	28.32	26.98	29.69
	24 h	20.912	22.991	21.231
