# Supplementary material for: Potentiating hypoxic microenvironment for antibiotic activation by photodynamic therapy to combat bacterial biofilm infections
Source: Nat Commun. 2022 Jul 5;13:3875. doi: 10.1038/s41467-022-31479-x (PMC9256606; doi:10.1038/s41467-022-31479-x)
Supplement: Supplementary file 4 — Source Data [file 41467_2022_31479_MOESM4_ESM.zip › Source file/Supplementraty Materials/Figure S7.xlsx]

## Sheet: Figure S7a
		Nitrofurantoin-NADH						Nitrofurantoin-NADPH
	OD420	Normoxia			Hypoxia			Normoxia			Hypoxia
	0	0.411	0.412	0.394	0.411	0.412	0.394	0.425	0.42	0.442	0.425	0.42	0.442
	10 min	0.39	0.399	0.411	0.391	0.384	0.374	0.41	0.421	0.431	0.401	0.4	0.419
	20 min	0.41	0.406	0.393	0.362	0.362	0.362	0.4	0.412	0.409	0.393	0.391	0.389
	30 min	0.396	0.396	0.401	0.355	0.362	0.344	0.398	0.409	0.4	0.383	0.379	0.377
	1 h	0.399	0.398	0.393	0.343	0.351	0.338	0.391	0.399	0.398	0.368	0.362	0.364
	2 h	0.389	0.387	0.384	0.33	0.328	0.347	0.387	0.388	0.386	0.354	0.352	0.353
	4 h	0.381	0.383	0.379	0.327	0.325	0.315	0.38	0.381	0.382	0.347	0.342	0.344
	8 h	0.377	0.371	0.373	0.315	0.31	0.304	0.377	0.371	0.373	0.331	0.337	0.33
	12 h	0.361	0.364	0.366	0.282	0.294	0.291	0.37	0.369	0.366	0.33	0.323	0.329
	24 h	0.36	0.359	0.358	0.282	0.294	0.287	0.36	0.359	0.355	0.323	0.334	0.329

## Sheet: Figure S7b
		Nitrofurazone-NADH						Nitrofurazone-NADPH
	OD400	Normoxia			Hypoxia			Normoxia			Hypoxia
	0	0.428	0.412	0.418	0.428	0.412	0.418	0.415	0.425	0.428	0.415	0.425	0.428
	10 min	0.409	0.408	0.398	0.395	0.386	0.386	0.4	0.399	0.409	0.364	0.379	0.379
	20 min	0.388	0.394	0.406	0.391	0.381	0.379	0.382	0.399	0.402	0.346	0.353	0.364
	30 min	0.402	0.408	0.407	0.377	0.375	0.368	0.402	0.397	0.402	0.329	0.323	0.323
	1 h	0.397	0.399	0.395	0.368	0.363	0.358	0.411	0.399	0.393	0.314	0.313	0.323
	2 h	0.391	0.385	0.399	0.353	0.348	0.353	0.408	0.389	0.389	0.297	0.315	0.3
	4 h	0.393	0.384	0.381	0.355	0.342	0.347	0.389	0.381	0.38	0.286	0.299	0.308
	8 h	0.389	0.391	0.387	0.327	0.348	0.329	0.391	0.38	0.372	0.266	0.279	0.287
	12 h	0.38	0.389	0.387	0.327	0.331	0.308	0.381	0.376	0.373	0.273	0.268	0.258
	24 h	0.373	0.368	0.379	0.328	0.309	0.314	0.374	0.37	0.371	0.268	0.267	0.254
