# Supplementary material for: Potentiating hypoxic microenvironment for antibiotic activation by photodynamic therapy to combat bacterial biofilm infections
Source: Nat Commun. 2022 Jul 5;13:3875. doi: 10.1038/s41467-022-31479-x (PMC9256606; doi:10.1038/s41467-022-31479-x)
Supplement: Supplementary file 4 — Source Data [file 41467_2022_31479_MOESM4_ESM.zip › Source file/Supplementraty Materials/Figure S6.xlsx]

## Sheet: Sheet1
	Concentration (μg/mL)		Cell viability (%)
	Ce6	MNZ	HCM			HCM+Hyal
	0	0	99.4667	101.796	101.207	101.814	102.689	102.124
	5	2.5	100.056	100.112	100.814	101.164	101.277	99.6949
	10	5	99.8877	101.824	99.9158	93.1126	92.9714	92.0109
	20	10	100.954	101.067	98.6248	81.2193	79.609	75.2302
	40	20	100.617	100.028	99.9439	68.1394	71.9532	68.0264
	80	40	91.7485	93.7693	91.0188	68.2807	70.3995	69.6367
	160	80	88.4086	90.9907	91.3275	58.1106	62.1221	65.4274
