# Supplementary material for: Potentiating hypoxic microenvironment for antibiotic activation by photodynamic therapy to combat bacterial biofilm infections
Source: Nat Commun. 2022 Jul 5;13:3875. doi: 10.1038/s41467-022-31479-x (PMC9256606; doi:10.1038/s41467-022-31479-x)
Supplement: Supplementary file 4 — Source Data [file 41467_2022_31479_MOESM4_ESM.zip › Source file/Supplementraty Materials/Figure S22.xlsx]

## Sheet: Figure S22a
		Body weight (g)
	Time (day)	PBS					L					HC					HC+L					HCM					HCM+L
	0	24.92	24.28	22.78	21.59	25.29	23.43	24.17	24.31	24.16	22.94	24.59	21.89	22.62	23.45	24.1	22.12	24.36	21.98	21.43	22.74	23.17	24.1	23.29	24.11	22.49	22.45	23.14	24.12	24.12	22.94
	3	21.53	25.61	24.26	24.94	22.03	23.61	22.49	22.98	23.98	24.36	24.31	22.79	23.61	22.37	24.69	25.56	24.13	23.49	22.56	24.31	23.12	22.19	23.24	24.31	23.96	22.19	23.59	24.05	23.85	22.78
	6	23.09	22.89	21.59	23.17	24.26	23.58	24.13	22.76	22.05	23.01	22.31	22.73	24.1	23.59	22.18	22.19	23.12	24.59	22.59	23.61	23.03	23.14	24.51	25.01	23.21	22.12	23.42	24.23	21.93	22.59
	9	23.36	23.65	21.98	22.16	23.67	23.67	24.01	22.57	23.72	24.31	22.14	21.95	23.08	23.04	23.63	23.09	21.98	22.37	22.59	22.42	24.32	23.03	22.14	21.39	23.14	22.54	21.95	23.42	22.48	23.13
	12	24.13	22.09	23.12	22.59	23.37	22.19	23.12	24.02	23.13	22.98	21.59	23.08	21.39	22.58	24.03	22.59	23.12	22.48	23.31	22.59	23.13	22.59	24.13	23.12	23.37	22.42	21.31	21.95	23.42	23.59
