# Supplementary material for: Potentiating hypoxic microenvironment for antibiotic activation by photodynamic therapy to combat bacterial biofilm infections
Source: Nat Commun. 2022 Jul 5;13:3875. doi: 10.1038/s41467-022-31479-x (PMC9256606; doi:10.1038/s41467-022-31479-x)
Supplement: Supplementary file 4 — Source Data [file 41467_2022_31479_MOESM4_ESM.zip › Source file/Supplementraty Materials/Figure S18.xlsx]

## Sheet: Figure S18a 
	HCM		HCM in gel
	Diamater (nm)	Number (%)	Diamater (nm)	Number (%)
	18.3253	0	84.561	0
	20.0328	0	95.0969	0
	21.8993	0	106.945	0
	23.9398	0	120.27	0
	26.1704	0	135.256	100
	28.6089	0	152.108	95.3002
	31.2745	0	171.06	86.4958
	34.1885	0	192.373	32.3909
	37.374	0	216.342	12.7035
	40.8564	0	243.297	0
	44.6632	0	273.611	0
	48.8247	0	307.702	0
	53.3739	0	346.04	0
	58.3471	0	389.155	0
	63.7836	0	437.642	0
	69.7266	0	492.17	0
	76.2234	0	553.493	0
	83.3256	0	622.455	0
	91.0894	0	700.011	0
	99.5767	0	787.229	0
	108.855	0	885.314	0
	118.997	0	995.62	0
	130.085	0	1119.67	0
	142.206	20.9097	1259.18	0
	155.456	70.589	1416.06	0
	169.94	100	1592.5	0
	185.775	83.9035	1790.92	0
	203.084	36.7117	2014.06	0
	222.007	6.13806	2265	0
	242.692	0	2547.21	0
	265.305	0	2864.58	0
	290.025	0	3221.49	0
	317.048	0	3622.88	0

## Sheet: Figure S18b
		HCM			HCM in gel
	Zeta potential (mV)	-25.46	-23.66	-24.58	-26.35	-22.54	-23.87
