# Supplementary material for: Potentiating hypoxic microenvironment for antibiotic activation by photodynamic therapy to combat bacterial biofilm infections
Source: Nat Commun. 2022 Jul 5;13:3875. doi: 10.1038/s41467-022-31479-x (PMC9256606; doi:10.1038/s41467-022-31479-x)
Supplement: Supplementary file 4 — Source Data [file 41467_2022_31479_MOESM4_ESM.zip › Source file/Supplementraty Materials/Figure S13.xlsx]

## Sheet: Sheet1
		Fold change in level of biofilm-related genes
		ebps			fnbB			icaC			icaD
	MRSA in planktonic form	1	1	1	1	1	1	1	1	1	1	1	1
	MRSA in biofilm in vitro	4.12673	2.93834	4.21344	6.7334	5.9837	6.9651	8.31087	5.79737	5.55797	10.6664	5.79577	8.13984
	MRSA in infected tissues	3.44894	3.39237	3.44894	5.6643	5.1334	6.8321	5.47939	4.51586	4.30586	8.77154	4.15099	5.91755
