# Supplementary material for: Potentiating hypoxic microenvironment for antibiotic activation by photodynamic therapy to combat bacterial biofilm infections
Source: Nat Commun. 2022 Jul 5;13:3875. doi: 10.1038/s41467-022-31479-x (PMC9256606; doi:10.1038/s41467-022-31479-x)
Supplement: Supplementary file 4 — Source Data [file 41467_2022_31479_MOESM4_ESM.zip › Source file/Supplementraty Materials/Figure S1.xlsx]

## Sheet: Sheet1
		Zeta potential (mV)
	HA	-29.18	-19.66	-22.62	-28.58	-26.57
	A-HA	16.95	14.64	19.84	20.05	12.36
	HC	-32.73	-37.04	-27.52	-22.63	-36.18
	HCM	-26.29	-28.52	-27.12	-23.31	-22.85
