# Supplementary material for: Potentiating hypoxic microenvironment for antibiotic activation by photodynamic therapy to combat bacterial biofilm infections
Source: Nat Commun. 2022 Jul 5;13:3875. doi: 10.1038/s41467-022-31479-x (PMC9256606; doi:10.1038/s41467-022-31479-x)
Supplement: Supplementary file 4 — Source Data [file 41467_2022_31479_MOESM4_ESM.zip › Source file/Supplementraty Materials/Figure S3.xlsx]

## Sheet: Sheet1
		Fluorescence intensity (arb. units)
	Time (h)	SMCs
	0	3	2.2	5	4.7	0	3.5	2.7	2.1	3.5	2.1	2.3	4	2.1	3.7	4.2	1.6	3	3.1	3.4	5.1
	1	1	1.5	17.5	16	16.5	13.5	15	17.1	13.5	12.5	13	7.5	8	7.5	7	14.6	15	16.7	15	16.1
	4	50	101	90	50	180	110	130	140	120	80	70	180	210	100	120	90	110	110	150	110
	8	150	100	130	200	130	160	150	160	180	200	180	150	160	150	200	180	190	200	150	140
	12	180	120	200	220	240	220	250	200	210	160	180	250	240	200	210	230	150	200	210	230
	24	400	380	350	380	400	420	380	450	500	510	540	450	480	370	480	510	450	430	400	380
	Time (h)	MRSA Biofilm
	0	3	4	5	1	3	2.5	2	6	1	6	7	8	9	0	6	4	2	2	2	1
	1	300	450	510	480	490	520	600	850	750	780	580	650	560	580		480	510	540	650	700
	4	750	700	780	760	650	680	780	760	680	790	780	700	710	690	750	770	800	850	750	690
	8	980	890	850	760	890	950	1000	980	780	890	850	980	950	1050	980	960	850	780	790	1050
	12	900	1000	1050	1100	1200	980	890	900	1000	1050	1100	1200	1250	1300	1100	1150	980	1000	1050	1100
	24	1200	1050	1100	1200	1250	1300	1100	1150	1100	950	1000	1200	1250	1250	1300	1150	1200	1300	1350	1250
