# Supplementary material for: Potentiating hypoxic microenvironment for antibiotic activation by photodynamic therapy to combat bacterial biofilm infections
Source: Nat Commun. 2022 Jul 5;13:3875. doi: 10.1038/s41467-022-31479-x (PMC9256606; doi:10.1038/s41467-022-31479-x)
Supplement: Supplementary file 4 — Source Data [file 41467_2022_31479_MOESM4_ESM.zip › Source file/Supplementraty Materials/Figure S11.xlsx]

## Sheet: Sheet1
		MRSA viability in biofilms (%)
	Concentration of MNZ (μg/mL)	Normoxia			5% O2			0% O2
	0	100.546	100.091	109.927	100	105.556	99.3625	99.4977	104.785	97.9995
	5	100.273	99.4536	100.638	102.641	97.2678	99.2714	97.5588	88.5697	97.0301
	10	102.368	102.277	97.1767	97.6321	97.2678	90.8015	94.7387	86.8071	82.1363
	25	98.6339	97.3588	98.725	89.7086	83.1512	85.337	71.9133	71.8251	64.4223
	50	94.6266	93.6248	94.2623	79.6903	72.9508	79.4171	29.7876	41.7732	30.9333
