# Supplementary material for: Potentiating hypoxic microenvironment for antibiotic activation by photodynamic therapy to combat bacterial biofilm infections
Source: Nat Commun. 2022 Jul 5;13:3875. doi: 10.1038/s41467-022-31479-x (PMC9256606; doi:10.1038/s41467-022-31479-x)
Supplement: Supplementary file 4 — Source Data [file 41467_2022_31479_MOESM4_ESM.zip › Source file/Supplementraty Materials/Figure S10.xlsx]

## Sheet: Figure S10b
			Percentage of MNZ in receiver plate (%)
		Time (h)	Laser (-)			Laser (+)
		0	2.22717	4.45434	0	2.22717	4.45434	2.22717
		1	11.3586	9.35412	13.1403	12.0267	13.5858	12.9176
		2	23.8307	20.49	18.4855	22.9399	21.8263	20.49
		4	40.3118	38.3073	37.6392	40.7572	39.1982	36.971
		6	49.6659	52.784	50.5568	53.0067	49.2205	48.5523
		10	60.8018	62.5835	58.7973	66.147	67.0379	62.1381
		14	70.1559	70.824	73.2739	73.9421	72.8285	72.6058
		18	79.2873	81.069	76.392	76.8374	80.4009	79.7327
		24	82.8508	81.5145	82.1826	81.2918	82.6281	82.1826
