# Supplementary material for: Potentiating hypoxic microenvironment for antibiotic activation by photodynamic therapy to combat bacterial biofilm infections
Source: Nat Commun. 2022 Jul 5;13:3875. doi: 10.1038/s41467-022-31479-x (PMC9256606; doi:10.1038/s41467-022-31479-x)
Supplement: Supplementary file 4 — Source Data [file 41467_2022_31479_MOESM4_ESM.zip › Source file/Supplementraty Materials/Figure S2.xlsx]

## Sheet: Figure S2a
		Fluorescence intensity (arb. units)
	Wavelength (nm)	0 μg/mL	0.5 μg/mL	1 μg/mL	2 μg/mL	4 μg/mL	8 μg/mL
	510	14.065	11.836	14.218	12.063	20.628	9.363
	511	11.377	9.895	12.618	10.245	18.02	8.112
	512	7.398	6.287	7.703	6.54	11.008	5.461
	513	5.761	4.9	6.488	5.613	8.829	4.915
	514	5.151	4.587	5.399	5.068	8.117	4.6
	515	4.169	3.868	5.038	4.917	7.552	3.651
	516	4.146	3.332	4.725	4.078	7.185	3.548
	517	4.057	3.313	4.196	4.031	6.363	3.651
	518	3.248	3.042	3.626	3.691	5.382	3.109
	519	3.342	2.796	3.524	3.112	5.612	3.045
	520	2.923	2.399	3.582	2.87	4.944	3.339
	521	2.63	2.489	2.995	2.616	4.629	2.891
	522	2.729	2.546	2.774	2.642	4.318	2.96
	523	2.499	2.32	2.797	2.408	4.089	2.794
	524	2.462	2.198	2.389	2.591	3.678	2.603
	525	1.896	2.399	2.501	2.027	3.813	2.606
	526	2.074	1.716	2.152	2.113	3.108	2.386
	527	2.367	1.652	1.94	2.224	3.251	2.799
	528	2.048	1.703	2.067	1.846	3.094	2.359
	529	1.953	1.624	2.13	2.057	3.059	2.29
	530	1.924	1.668	2.075	1.958	2.9	2.129
	531	1.741	1.675	1.894	1.87	2.809	2.332
	532	1.968	1.504	1.685	1.858	2.84	2.271
	533	1.64	1.337	1.747	1.59	2.76	2.342
	534	1.918	1.475	1.766	1.601	2.573	1.809
	535	1.463	1.413	1.955	1.589	2.508	2.248
	536	1.543	1.356	1.632	1.598	2.46	2.097
	537	1.462	1.25	1.833	1.592	2.143	2.485
	538	1.331	1.216	1.498	1.603	2.275	2.035
	539	1.407	1.188	1.207	1.463	2.395	2.101
	540	1.575	1.133	1.932	1.629	2.276	2.218
	541	1.366	0.987	1.196	1.627	1.918	1.968
	542	1.447	1.188	1.471	1.424	2.129	2.318
	543	1.322	1.11	1.361	1.4	2.367	1.754
	544	1.447	1.145	1.482	1.36	2.176	2.203
	545	1.42	1.064	1.407	1.52	1.904	2.181
	546	1.189	1.33	1.586	1.432	1.71	1.952
	547	1.169	1.188	1.381	1.287	1.883	2.049
	548	1.126	1.051	1.117	1.581	2.038	2.045
	549	1.05	0.832	1.219	1.336	2.04	1.806
	550	1.245	1.073	1.262	1.529	1.696	2.008
	551	1.057	1.138	1.232	1.26	1.672	1.564
	552	1.131	1.016	1.031	1.18	1.91	1.921
	553	1.243	0.789	0.959	1.315	1.567	1.711
	554	0.986	0.742	1.049	1.105	2	1.672
	555	0.919	0.895	1.01	1.167	1.348	1.9
	556	0.938	0.933	0.939	1.097	1.9	1.658
	557	1.044	0.497	0.966	1.186	1.447	1.567
	558	0.97	0.856	1.169	1.144	1.729	1.783
	559	0.706	0.932	0.833	1.313	1.331	1.981
	560	0.867	0.688	0.839	0.92	1.517	1.713
	561	0.909	0.758	0.995	0.914	1.612	1.901
	562	0.781	0.602	0.883	0.907	1.451	1.297
	563	0.973	0.584	0.902	1.069	1.393	1.782
	564	0.791	0.697	0.864	1.081	1.389	1.72
	565	0.967	0.6	0.708	1.054	1.403	1.764
	566	0.78	0.771	0.727	0.883	1.411	1.68
	567	0.686	0.658	0.931	1.014	1.206	1.759
	568	0.688	0.433	0.749	0.673	1.425	1.661
	569	0.768	0.508	0.772	0.924	1.26	1.469
	570	0.73	0.501	0.659	0.783	1.469	1.578
	571	0.652	0.649	0.742	0.86	1.216	1.461
	572	0.818	0.583	0.87	0.969	1.14	1.076
	573	0.653	0.54	0.627	0.581	0.964	1.657
	574	0.755	0.39	0.844	0.953	1.309	1.27
	575	0.766	0.505	0.848	0.84	1.407	1.251
	576	0.528	0.669	0.689	0.986	1.09	1.382
	577	0.595	0.586	0.769	0.732	1.014	1.417
	578	0.532	0.41	1.006	0.788	1.182	1.264
	579	0.518	0.544	0.565	0.763	0.902	1.28
	580	0.613	0.316	0.743	0.912	0.928	1.561
	581	0.619	0.467	0.526	0.769	1.226	1.394
	582	0.484	0.428	0.709	0.883	0.994	1.516
	583	0.673	0.542	0.81	0.533	1.228	1.091
	584	0.746	0.596	0.876	0.846	1.169	1.163
	585	0.639	0.485	0.633	0.613	1.225	1.165
	586	0.809	0.593	0.645	0.672	1.127	1.674
	587	0.487	0.359	0.61	0.689	1.047	1.238
	588	0.688	0.64	0.455	0.953	1.141	1.012
	589	0.641	0.658	0.662	0.656	1.127	1.241
	590	0.819	0.538	0.558	0.798	0.986	1.268
	591	0.641	0.62	0.482	0.447	1.119	1.064
	592	0.439	0.644	0.825	0.664	0.95	1.23
	593	0.638	0.392	0.665	0.866	0.988	1.386
	594	0.722	0.676	0.752	0.956	1.26	1.312
	595	0.504	0.811	0.701	0.652	1.212	1.431
	596	0.61	0.649	0.913	0.681	1.044	1.377
	597	0.631	0.698	0.708	0.787	1.26	1.239
	598	0.832	0.753	0.884	0.99	1.28	1.541
	599	0.553	0.832	0.906	1.144	1.113	1.715
	600	0.825	0.765	0.66	0.922	1.156	1.369
	601	0.798	0.705	0.71	1.279	1.253	1.636
	602	0.824	0.615	0.934	1.096	1.432	1.829
	603	0.771	0.948	0.928	0.831	1.529	1.763
	604	0.836	0.863	1.08	1.142	1.422	1.691
	605	0.742	0.766	1.034	0.866	1.495	1.808
	606	0.703	0.749	0.933	1.204	1.423	1.967
	607	0.726	0.735	1.055	1.01	1.598	1.705
	608	0.874	0.75	1.136	0.93	1.392	1.624
	609	0.814	0.763	0.88	1.174	1.343	2.017
	610	0.668	0.664	0.976	1.092	1.473	1.82
	611	0.815	0.532	0.676	1.313	1.556	2.262
	612	0.755	0.809	0.852	0.978	1.511	2.454
	613	0.667	0.345	0.708	1.056	1.48	2.338
	614	0.671	0.576	0.663	0.993	1.43	2.172
	615	0.767	0.54	0.59	1.067	1.355	2.297
	616	0.582	0.592	0.515	1.271	1.599	2.559
	617	0.665	0.628	0.981	1.083	1.706	2.508
	618	0.573	0.546	0.787	1.212	1.562	2.935
	619	0.654	0.335	0.491	1.167	1.817	3.143
	620	0.399	0.523	0.799	1.27	1.926	2.984
	621	0.527	0.5	0.754	1.443	2.214	2.949
	622	0.623	0.269	0.871	1.42	2.255	2.996
	623	0.633	0.344	0.739	1.413	2.098	3.549
	624	0.755	0.435	0.691	1.318	2.34	4.361
	625	0.726	0.466	1	1.415	2.75	4.252
	626	0.601	0.756	0.962	1.871	2.812	4.515
	627	0.921	0.641	0.826	1.744	2.853	4.653
	628	0.862	0.609	1.017	1.957	3.306	5.388
	629	0.967	0.463	1.051	2.287	3.76	6.276
	630	0.876	0.749	1.367	2.328	4.236	7.016
	631	0.96	0.534	1.389	2.685	4.898	8.283
	632	0.939	0.657	1.891	2.856	5.827	9.346
	633	1.298	0.775	1.987	3.204	7.077	10.395
	634	1.633	0.897	2.366	4.234	6.999	12.861
	635	1.545	0.872	2.763	4.806	8.647	16.57
	636	2.012	0.96	3.143	6.121	10.444	18.334
	637	2.021	1.227	3.159	7.112	12.652	21.199
	638	2.723	1.421	4.256	8.275	15.096	25.542
	639	2.569	1.568	5.403	9.701	18.806	31.167
	640	3.377	1.734	6.289	12.445	22.452	37.487
	641	3.92	2.275	7.443	14.765	26.495	44.31
	642	4.708	2.296	8.35	16.822	32.434	52.69
	643	5.688	3.019	11.062	20.378	37.668	66.667
	644	6.716	3.38	12.838	24.261	45.469	73.012
	645	8.749	4.086	14.972	30.067	54.754	86.934
	646	9.883	5.101	18.256	34.813	64.423	102.914
	647	11.145	6.08	21.661	41.222	75.599	120.63
	648	13.762	6.94	25.007	48.68	88.873	138.064
	649	14.669	7.841	27.915	55.319	97.959	157.423
	650	17.457	9.13	33.029	62.27	113.569	185.543
	651	20.156	9.737	37.958	75.221	128.742	202.213
	652	22.034	11.247	42.733	83.424	146.358	227.735
	653	24.138	12.267	46.896	94.431	160.053	261.64
	654	26.556	13.292	52.901	101.124	180.108	273.661
	655	29.729	15.216	57.94	108.065	193.009	301.308
	656	30.654	15.564	59.663	115.392	211.401	314.955
	657	34.377	17.18	62.228	122.563	217.721	329.457
	658	34.846	17.472	64.232	127.915	223.328	344.989
	659	34.769	17.285	67.94	127.722	231.195	355.115
	660	35.076	18.341	68.987	129.23	235.707	367.304
	661	35.28	18.348	68.789	129.611	236.836	365.233
	662	33.951	16.752	67.408	129.115	231.628	361.292
	663	33.088	16.624	66.706	127.216	223.947	358.194
	664	32.048	16.876	63.066	118.677	219.084	349.399
	665	29.265	15.87	58.398	115.488	210.123	328.449
	666	28.589	14.64	55.709	107.634	191.186	314.167
	667	27.025	13.339	51.343	100.266	178.985	283.291
	668	23.519	12.514	46.451	92.209	165.438	264.962
	669	21.847	11.78	42.246	82.78	153.652	244.003
	670	19.426	10.462	37.087	75.296	139.117	223.693
	671	18.123	9.684	33.99	67.704	126.011	202.377
	672	15.987	7.909	31.777	62.171	113.95	180.068
	673	13.739	7.601	28.089	53.812	99.815	158.886
	674	12.635	6.912	24.403	45.952	88.612	143.278
	675	11.433	6.139	21.549	40.663	74.502	125.155
	676	9.965	4.709	19.294	35.34	66.824	105.221
	677	9.129	5.196	15.896	31.355	59.58	95.096
	678	8.298	4.045	14.17	27.102	52.974	86.951
	679	6.984	3.543	12.774	24.529	46.476	75.336
	680	5.952	3.079	11.254	21.523	40.326	67.599
	681	5.156	2.93	9.787	20.407	36.342	59.439
	682	4.796	2.579	9.22	17.294	33.042	52.556
	683	4.115	2.271	8.254	15.529	28.303	45.865
	684	4.001	2.205	7.385	12.568	25.31	42.516
	685	3.467	1.909	6.645	12.274	23.164	38.029
	686	3.246	1.811	5.661	11.318	20.09	34.568
	687	2.589	1.824	5.136	9.609	19.423	31.515
	688	2.395	1.471	5.346	9.231	17.91	29.082
	689	2.615	1.724	4.408	9.4	16.771	26.869
	690	2.624	1.264	4.131	8.351	14.952	25.241
	691	2.227	1.526	4.08	7.893	13.939	23.542
	692	2.388	1.166	3.727	6.828	13.113	22.461
	693	2.207	1.235	3.907	6.418	12.867	21.673
	694	2.037	1.191	3.483	7.002	12.531	19.454
	695	1.927	1.083	3.2	5.933	10.936	19.056
	696	1.831	1.179	3.191	5.312	10.659	17.637
	697	1.923	1.113	2.877	5.699	10.41	17.618
	698	1.74	1.161	2.943	5.455	9.779	16.391
	699	1.755	0.913	2.408	5.204	9.006	15.476
	700	1.532	0.858	2.844	4.856	9.09	15.514
	701	1.691	0.975	2.284	4.521	8.103	14.629
	702	1.564	0.661	2.336	4.572	8.326	13.34
	703	1.477	0.819	2.12	4.006	7.299	13.073
	704	1.173	0.99	2.285	4.026	7.737	12.018
	705	1.382	0.942	1.91	3.78	7.338	12.403
	706	1.159	0.847	2.376	4.071	6.541	11.674
	707	1.057	0.639	2.271	3.247	6.06	11.332
	708	1.398	0.754	1.752	3.72	6.677	10.319
	709	1.213	0.62	2.056	3.432	5.813	9.714
	710	1.179	0.97	1.771	3.19	6.097	9.309
	711	1	0.641	1.688	3.431	5.462	9.231
	712	1.042	0.835	1.51	2.976	5.906	9.146
	713	0.912	0.639	1.623	3.09	5.299	9.226
	714	0.997	0.73	1.486	2.621	5.203	8.391
	715	0.817	0.676	1.536	2.493	4.739	7.83
	716	1.04	0.613	1.588	2.475	4.047	7.468
	717	0.907	0.735	1.339	2.761	4.9	7.529
	718	0.614	0.463	1.596	2.364	4.101	7.025
	719	0.869	0.555	1.319	2.252	4.283	7.132
	720	0.971	0.54	1.418	2.189	3.938	6.585
	721	0.979	0.602	1.136	2.317	3.569	6.213
	722	0.731	0.54	0.883	2.17	3.76	6.231
	723	0.658	0.492	1.26	2.033	3.79	5.771
	724	0.693	0.559	1.194	1.697	3.084	5.878
	725	0.888	0.593	1.066	1.761	3.463	5.792
	726	0.647	0.449	1.024	1.991	3.018	6.036
	727	0.703	0.403	0.922	1.739	2.922	5.384
	728	0.695	0.384	0.762	1.79	2.907	4.774
	729	0.533	0.32	1.036	1.418	2.47	4.951
	730	0.429	0.606	1.083	1.539	2.681	4.305
	731	0.486	0.317	0.903	0.991	2.298	3.991
	732	0.658	0.418	0.922	1.455	2.324	3.523
	733	0.768	0.262	0.733	1.363	1.954	3.495
	734	0.488	0.457	0.706	1.156	2.276	3.586
	735	0.641	0.318	0.474	1.105	1.593	3.175
	736	0.44	0.389	0.79	1.075	1.718	3.189
	737	0.57	0.284	0.547	1.136	1.638	2.829
	738	0.409	0.394	0.667	0.909	1.497	2.677
	739	0.472	0.477	0.416	1.052	1.584	2.492
	740	0.526	0.31	0.712	0.892	1.372	2.296
	741	0.448	0.311	0.524	0.596	1.2	1.953
	742	0.435	0.447	0.282	0.486	1.127	1.988
	743	0.207	0.182	0.315	0.755	1.296	1.837
	744	0.26	0.43	0.488	0.548	0.704	1.613
	745	0.285	0.3	0.316	0.622	1.017	1.344
	746	0.3	0.389	0.214	0.598	0.877	1.007
	747	0.51	0.283	0.614	0.68	0.811	1.333
	748	0.475	0.468	0.693	0.546	0.85	1.039
	749	0.58	0.406	0.452	0.616	1.024	0.917
	750	0.602	0.426	0.529	0.558	0.652	0.849
	751	0.557	0.608	0.628	0.639	0.965	0.975
	752	0.843	0.409	0.667	0.718	0.624	0.69
	753	0.679	0.811	0.873	0.611	1.066	0.71
	754	0.815	0.558	0.702	0.799	0.812	0.847
	755	0.542	0.428	0.586	0.542	0.768	0.469
	756	0.484	0.497	0.568	0.263	0.834	0.631
	757	0.462	0.444	0.53	0.465	0.492	0.517
	758	0.389	0.369	0.399	0.369	0.604	0.49
	759	0.335	0.374	0.289	0.263	0.495	0.51
	760	0.371	0.388	0.258	0.317	0.516	0.421
	761	0.237	0.632	0.462	0.471	0.441	0.248
	762	0.267	0.258	0.407	0.22	0.376	0.431
	763	0.227	0.292	0.16	0.29	0.432	0.328
	764	0.276	0.281	0.392	0.347	0.508	0.229
	765	0.095	0.281	0.263	0.356	0.258	0.308
	766	0.174	0.413	0.163	0.161	0.273	0.2
	767	0.437	0.205	0.264	0.307	0.342	0.265
	768	0.218	0.134	0.242	0.188	0.226	0.313
	769	0.198	0.234	0.326	0.26	0.191	0.181
	770	0.254	0.316	0.183	0.288	0.23	0.324
	771	0.09	0.21	0.427	0.346	0.186	0.294
	772	0.347	0.301	0.284	0.271	0.264	0.133
	773	0.128	0.348	0.322	0.173	0.161	0.257
	774	0.13	0.188	0.347	0.184	0.191	0.106
	775	0.128	0.094	0.199	0.32	0.371	0.22
	776	0.247	0.132	0.306	0.203	0.206	0.11
	777	0.376	0.132	0.17	0.253	0.243	0.298
	778	0.247	0.398	0.268	0.088	0.392	0.244
	779	0.137	0.28	0.259	0.286	0.202	0.219
	780	0.274	0.323	0.293	0.117	0.345	0.35
	781	0.243	0.507	0.417	0.218	0.224	0.204
	782	0.286	0.241	0.271	0.127	0.24	0.146
	783	0.385	0.276	0.142	0.262	0.167	0.325
	784	0.403	0.16	0.257	0.274	0.164	0.173
	785	0.266	0.319	0.123	0.221	0.151	0.19
	786	0.089	0.197	0.266	0.197	0.153	0.212
	787	0.145	0.178	0.263	0.025	0.342	0.176
	788	0.136	0.213	0.007	0.239	0.311	0.12
	789	0.202	0.235	0.236	0.237	0.156	0.366
	790	0.152	0.341	0.107	0.157	0.222	0.142
	791	0.445	0.199	0.308	0.277	0.334	0.172
	792	0.275	0.156	0.193	0.084	0.314	-0.031
	793	0.222	0.091	0.139	0.262	0.305	0.112
	794	0.234	0.253	0.206	0.343	0.308	0.224
	795	0.284	0.343	0.088	0.309	0.278	0.072
	796	0.213	0.224	0.1	0.266	0.343	0.148
	797	0.197	0.263	0.105	0.416	0.211	0.267
	798	0.33	0.191	0.143	0.29	0.181	0.223
	799	0.23	0.309	0.159	0.138	0.374	0.118
	800	0.394	0.261	0.299	0.136	0.182	0.144

## Sheet: Figure S2b
		Fluorescence intensity (arb. units)
	Wavelength (nm)	0 μg/mL	0.5 μg/mL	1 μg/mL	2 μg/mL	4 μg/mL	8 μg/mL
	510	21.995	16.371	28.439	47.502	64.472	91.781
	511	18.646	13.883	24.297	39.427	53.994	78.898
	512	10.288	8.504	15.833	24	31.322	48.709
	513	8.784	7.15	12.185	18.208	27.688	39.544
	514	8.198	6.222	10.153	16.021	24.365	33.881
	515	7.095	5.634	9.323	15.025	22.452	32.465
	516	6.815	5.312	8.468	12.468	20.953	29.666
	517	6.318	4.332	8.131	13.219	18.677	26.632
	518	5.663	4.407	7.76	11.712	17.027	25.159
	519	4.71	3.779	7.016	11.46	16.826	25.154
	520	4.927	3.97	6.991	10.179	15.525	23.732
	521	4.948	3.563	6.307	9.312	15.135	22.907
	522	3.9	3.057	6.008	9.335	14.863	20.893
	523	4.617	3.147	5.437	9.7	13.28	20.406
	524	3.576	2.931	5.289	9.433	13.967	19.756
	525	4.118	2.962	5.481	8.453	13.396	18.267
	526	3.48	2.857	4.949	8.395	11.931	18.256
	527	3.978	2.949	5.098	7.74	12.736	19.167
	528	3.416	2.394	4.634	7.539	11.831	17.734
	529	2.848	2.076	4.733	7.598	11.347	17.802
	530	2.865	2.437	4.647	7.263	10.908	17.058
	531	3.427	2.1	4.204	6.767	11.016	16.804
	532	2.977	2.309	4.164	6.521	11.231	16.578
	533	2.835	2.235	3.781	6.84	10.3	15.867
	534	2.983	1.915	4.177	6.808	10.598	15.576
	535	3.139	2.012	3.882	6.271	10.025	14.89
	536	2.752	2.147	4.292	6.504	9.543	15.703
	537	2.725	1.925	4.034	6.025	9.762	14.453
	538	2.599	1.89	3.69	6.818	9.673	15.111
	539	2.66	1.766	4.227	5.665	9.166	15.007
	540	2.691	1.766	3.567	5.939	9.112	14.755
	541	2.351	1.864	3.583	5.903	9.345	15.38
	542	2.302	1.744	3.817	5.707	9.167	14.152
	543	2.181	1.749	3.503	5.892	9.857	14.856
	544	2.609	1.825	3.467	5.622	9.215	14.566
	545	2.253	1.513	3.397	5.144	9.576	14.088
	546	2.35	1.962	3.538	5.316	8.858	13.742
	547	2.325	1.763	3.831	5.689	9.077	14.301
	548	2.509	1.577	3.436	5.823	8.747	13.632
	549	2.306	1.316	3.543	5.992	8.501	13.547
	550	2.168	1.841	3.398	5.679	9.32	13.161
	551	2.463	1.468	3.337	5.364	8.829	13.623
	552	2.179	1.865	3.219	4.964	8.812	13.448
	553	2.248	1.451	3.44	5.304	8.61	13.361
	554	2.074	1.767	2.985	5.159	8.587	13.134
	555	1.962	1.423	3.019	4.938	8.482	12.915
	556	2.066	1.353	3.554	4.987	8.146	13.157
	557	1.815	1.157	2.86	4.856	8.077	12.273
	558	1.773	1.369	2.934	4.817	7.816	12.448
	559	1.989	1.278	3.074	4.697	7.585	12.633
	560	1.655	1.117	2.635	4.7	7.825	12.115
	561	1.715	1.117	2.613	4.261	7.889	12.167
	562	1.846	1.086	2.734	4.424	7.609	11.642
	563	1.754	1.337	2.559	4.11	8.066	11.575
	564	1.46	1.295	2.66	4.338	7.716	11.769
	565	1.612	1.292	2.539	4.64	6.859	11.964
	566	1.868	1.219	2.872	4.37	7.254	10.987
	567	1.631	1.091	2.658	4.123	6.86	10.987
	568	1.617	1.171	2.383	4.118	6.459	10.085
	569	1.628	1.103	2.224	3.931	6.084	10.558
	570	1.53	1.269	2.181	3.78	6.667	10.456
	571	1.571	1.125	2.591	3.973	6.532	10.323
	572	1.55	1.136	2.348	4.071	5.925	10.219
	573	1.692	1.039	1.922	3.307	5.858	9.226
	574	1.536	1.029	2.197	3.786	5.883	9.419
	575	1.468	1.024	2.3	3.438	5.866	9.098
	576	1.55	1.23	2.209	3.407	6.381	9.487
	577	1.38	0.914	2.013	3.221	5.668	9.729
	578	1.539	0.923	1.995	3.452	5.839	9.071
	579	1.423	1.086	2.305	3.423	5.866	9.04
	580	1.525	0.993	2.151	3.137	4.907	8.448
	581	1.026	1.027	1.921	3.358	5.425	8.487
	582	1.329	1.066	1.909	3.126	5.548	7.996
	583	1.416	0.81	1.961	3.124	5.909	8.05
	584	1.275	0.659	2.036	3.479	5.389	8.46
	585	1.32	0.74	2.078	3.4	5.328	8.497
	586	1.297	0.694	1.956	3.558	5.291	8.441
	587	1.134	0.865	2.1	3.411	5.122	8.064
	588	1.659	0.815	1.797	3.118	5.245	8.148
	589	1.361	0.792	1.678	3.25	5.212	8.355
	590	1.182	1.04	2.142	3.33	5.522	8.333
	591	1.296	0.906	1.948	3.383	4.946	8.083
	592	1.213	0.847	1.892	3.267	5.35	8.138
	593	1.451	0.911	2.081	3.028	5.414	8.542
	594	1.252	1.109	2.013	3.039	5.351	8.338
	595	1.27	1.093	1.937	3.204	5.442	8.841
	596	1.633	1.243	1.797	3.354	5.635	8.016
	597	1.351	0.971	1.859	3.323	5.42	8.77
	598	1.49	0.951	2.503	3.469	5.059	8.421
	599	1.39	1.074	1.896	3.199	5.259	7.9
	600	1.23	1.215	2.219	3.536	4.92	8.71
	601	1.369	1.143	2.817	3.354	5.006	8.109
	602	1.374	1.111	2.403	3.137	4.889	8.179
	603	1.39	0.969	2.392	3.641	5.329	7.525
	604	1.247	1.047	1.92	3.22	4.958	7.916
	605	1.625	1.403	2.191	3.446	5.133	7.436
	606	1.435	1.309	2.075	3.179	4.95	7.61
	607	1.436	1.038	2.238	3.17	5.174	8.209
	608	1.443	0.972	2.098	3.222	4.753	7.548
	609	1.607	1.026	1.845	2.776	4.626	6.614
	610	1.614	0.936	1.558	2.973	4.653	7.268
	611	1.148	0.845	1.775	3.117	4.409	7.504
	612	0.977	0.924	1.846	3.125	4.771	7.542
	613	1.337	0.87	1.799	2.544	4.346	7.27
	614	1.081	0.759	1.725	2.637	4.674	7.071
	615	1.139	0.706	1.784	2.526	4.601	6.891
	616	0.944	0.95	1.814	2.405	4.493	6.963
	617	0.941	0.812	1.654	2.489	4.115	6.472
	618	1.071	0.817	1.68	2.56	4.565	6.529
	619	1.142	0.713	1.503	2.464	4.2	6.944
	620	0.932	0.745	1.587	2.31	3.852	6.95
	621	0.901	0.705	1.674	2.35	4.09	5.913
	622	0.917	0.768	1.482	2.448	4.114	6.325
	623	0.915	0.616	1.375	2.27	3.888	6.161
	624	1.065	0.675	1.511	2.257	3.525	5.928
	625	0.949	0.744	1.34	2.356	3.916	5.823
	626	1.049	0.6	1.667	2.33	3.304	5.693
	627	1.04	0.688	1.472	2.178	3.956	5.58
	628	1.102	0.628	1.535	2.29	3.654	5.478
	629	1.039	0.73	1.355	2.168	3.662	5.87
	630	0.769	0.753	1.447	2.352	3.422	5.659
	631	0.917	0.599	1.576	2.162	3.315	5.701
	632	0.929	0.512	1.636	2.412	3.627	5.748
	633	1.01	0.671	1.199	2.249	4.105	5.236
	634	1.002	0.689	1.496	2.019	3.826	5.768
	635	0.986	0.544	1.289	2.092	3.627	5.654
	636	0.864	0.845	1.47	2.264	3.537	6.048
	637	0.972	0.62	1.365	2.502	3.915	5.571
	638	0.923	0.734	1.334	2.306	3.949	5.969
	639	1.014	0.615	1.473	2.389	4.189	5.629
	640	0.731	0.739	1.43	2.496	4.082	5.856
	641	0.871	0.773	1.619	2.611	4.403	6.691
	642	1.075	0.855	1.614	2.527	4.346	6.924
	643	0.843	0.747	1.56	2.779	4.974	6.853
	644	1.215	1.023	1.982	3.183	5.162	8.17
	645	1.394	0.725	2.374	3.432	5.728	8.822
	646	1.381	0.871	2.555	3.267	6.112	9.209
	647	1.412	0.902	2.429	3.585	6.161	9.759
	648	1.639	1.027	2.386	3.843	6.496	10.58
	649	1.566	1	2.525	4.139	6.594	11.006
	650	1.793	1.088	2.808	4.085	7.787	11.991
	651	1.708	1.243	2.744	4.708	7.573	12.057
	652	1.849	1.095	3.32	5.123	8.166	12.403
	653	1.865	1.389	2.992	4.831	8.434	13.584
	654	1.787	1.163	2.931	5.129	9.153	13.877
	655	1.798	1.377	3.286	5.004	9.058	13.663
	656	1.711	1.463	3.247	5.215	9.113	13.392
	657	1.823	1.395	3.148	5.06	8.941	14.199
	658	1.624	1.378	3.138	5.102	9.218	13.776
	659	2.046	1.193	2.884	4.968	8.797	13.001
	660	1.806	1.27	3.252	5.068	7.494	12.572
	661	1.707	1.114	3.027	4.946	7.918	11.78
	662	2.023	1.364	2.623	4.768	7.998	12.11
	663	1.637	1.136	3.086	4.132	7.587	11.083
	664	1.711	0.96	2.679	4.479	6.839	10.249
	665	1.624	1.101	2.375	4.031	6.889	9.954
	666	1.512	1.062	2.328	3.763	6.52	9.293
	667	1.269	0.873	2.18	3.625	5.881	8.242
	668	1.418	0.96	2.067	3.448	5.411	8.122
	669	1.459	0.831	1.866	3.004	5.294	7.236
	670	1.35	1.229	1.685	2.636	4.892	6.945
	671	1.192	0.613	1.972	2.597	4.186	6.437
	672	0.836	0.879	1.749	2.801	3.908	6.379
	673	0.92	0.879	1.756	2.493	4.035	5.865
	674	0.966	0.861	1.426	2.608	3.622	5.233
	675	0.93	0.905	1.499	2.108	3.656	4.583
	676	0.908	0.626	1.471	2.015	3.408	4.652
	677	0.842	0.766	1.213	1.781	3.24	4.102
	678	0.844	0.85	1.247	1.738	2.982	3.843
	679	0.552	0.815	1.231	1.532	2.742	3.085
	680	0.804	0.755	1.314	1.522	2.618	3.317
	681	0.931	0.821	1.277	1.549	2.442	3.733
	682	0.886	0.655	1.185	1.669	2.497	2.831
	683	0.749	0.687	0.998	1.78	2.238	3.195
	684	0.836	0.557	0.871	1.382	2.257	3.023
	685	0.734	0.607	0.792	1.389	2	2.895
	686	0.801	0.556	0.896	1.346	2.072	2.713
	687	0.758	0.65	1.105	1.217	2.077	2.436
	688	1.084	0.486	0.864	1.382	2.183	2.607
	689	0.874	0.528	0.861	1.233	1.974	2.338
	690	0.639	0.694	0.874	1.222	1.546	2.31
	691	0.69	0.754	0.778	1.133	1.625	2.018
	692	0.654	0.574	0.872	1.251	1.904	2.315
	693	0.562	0.563	0.871	1.358	1.476	2.161
	694	0.738	0.585	0.803	1.05	1.562	2.217
	695	0.794	0.644	0.67	1.206	1.494	2.096
	696	0.476	0.577	0.843	1.244	1.611	1.766
	697	0.691	0.66	1.092	1.086	1.495	1.815
	698	0.699	0.62	0.896	1.031	1.582	1.947
	699	0.721	0.559	0.677	1.135	1.155	1.972
	700	0.614	0.677	0.581	1.085	1.364	1.614
	701	0.67	0.422	0.761	1.094	1.112	1.787
	702	0.602	0.551	0.758	1.122	1.233	1.654
	703	0.558	0.558	0.889	1.044	1.211	2.005
	704	0.458	0.493	0.898	1.04	1.173	1.457
	705	0.389	0.589	0.785	1.036	1.163	1.409
	706	0.552	0.522	0.957	0.893	1.146	1.508
	707	0.383	0.365	0.706	1.234	1.191	1.489
	708	0.617	0.57	0.673	0.91	1.317	1.481
	709	0.645	0.414	0.828	0.89	1.28	1.299
	710	0.489	0.578	0.618	0.96	1.201	1.417
	711	0.521	0.332	0.49	0.666	1.209	1.447
	712	0.487	0.481	0.569	0.747	1.036	1.514
	713	0.295	0.363	0.768	1.02	1.124	1.504
	714	0.389	0.438	0.708	0.841	1.033	1.405
	715	0.514	0.439	0.724	0.873	1.188	1.091
	716	0.508	0.377	0.692	0.865	1.052	1.241
	717	0.539	0.347	0.392	0.68	1.308	1.282
	718	0.456	0.281	0.653	0.825	0.805	1.289
	719	0.523	0.502	0.539	0.776	0.936	1.313
	720	0.437	0.529	0.492	0.771	0.956	1.299
	721	0.519	0.487	0.429	0.699	0.911	1.487
	722	0.463	0.547	0.529	0.512	0.885	1.157
	723	0.447	0.489	0.43	0.649	0.871	1.094
	724	0.483	0.278	0.537	0.481	0.97	1.338
	725	0.39	0.607	0.331	0.6	1.101	1.04
	726	0.402	0.513	0.511	0.698	0.916	1.191
	727	0.39	0.366	0.445	0.538	0.828	0.802
	728	0.389	0.336	0.333	0.854	0.808	1.038
	729	0.184	0.217	0.447	0.511	0.626	1.143
	730	0.407	0.46	0.563	0.52	0.817	1.04
	731	0.221	0.408	0.566	0.613	0.574	1.083
	732	0.452	0.397	0.655	0.58	0.689	1.03
	733	0.302	0.237	0.477	0.441	0.673	0.861
	734	0.429	0.232	0.432	0.567	0.589	0.925
	735	0.506	0.487	0.465	0.445	0.549	0.804
	736	0.316	0.543	0.504	0.384	0.673	0.752
	737	0.477	0.353	0.371	0.548	0.829	0.702
	738	0.252	0.352	0.36	0.514	0.716	0.783
	739	0.477	0.343	0.406	0.453	0.672	0.811
	740	0.389	0.425	0.329	0.581	0.565	0.77
	741	0.297	0.405	0.483	0.587	0.603	0.75
	742	0.307	0.262	0.459	0.409	0.49	0.68
	743	0.27	0.379	0.323	0.53	0.814	0.837
	744	0.322	0.441	0.36	0.5	0.473	0.815
	745	0.478	0.342	0.345	0.512	0.49	0.765
	746	0.293	0.424	0.459	0.539	0.69	0.636
	747	0.295	0.42	0.524	0.614	0.507	0.877
	748	0.34	0.253	0.481	0.667	0.461	0.729
	749	0.675	0.537	0.618	0.462	0.703	0.747
	750	0.444	0.496	0.606	0.669	0.609	0.857
	751	0.448	0.468	0.589	0.783	0.58	0.953
	752	0.562	0.762	0.592	0.664	0.546	0.609
	753	0.422	0.761	0.491	0.633	0.792	0.882
	754	0.529	0.505	0.59	0.632	0.717	0.834
	755	0.558	0.474	0.632	0.739	0.668	0.673
	756	0.504	0.46	0.507	0.441	0.666	0.619
	757	0.47	0.497	0.596	0.631	0.509	0.761
	758	0.359	0.396	0.464	0.694	0.613	0.602
	759	0.42	0.266	0.422	0.483	0.603	0.68
	760	0.448	0.385	0.491	0.54	0.659	0.488
	761	0.432	0.39	0.415	0.425	0.608	0.54
	762	0.157	0.289	0.282	0.503	0.629	0.473
	763	0.326	0.303	0.486	0.542	0.523	0.671
	764	0.472	0.386	0.332	0.508	0.527	0.616
	765	0.238	0.348	0.333	0.373	0.365	0.582
	766	0.341	0.327	0.432	0.475	0.352	0.559
	767	0.175	0.175	0.43	0.291	0.512	0.723
	768	0.282	0.444	0.397	0.393	0.476	0.511
	769	0.423	0.277	0.567	0.443	0.416	0.508
	770	0.382	0.436	0.428	0.472	0.45	0.548
	771	0.234	0.239	0.274	0.454	0.56	0.468
	772	0.42	0.333	0.358	0.208	0.46	0.476
	773	0.384	0.42	0.456	0.311	0.435	0.512
	774	0.357	0.236	0.276	0.39	0.273	0.436
	775	0.356	0.243	0.319	0.225	0.481	0.361
	776	0.322	0.356	0.354	0.405	0.441	0.65
	777	0.273	0.062	0.327	0.34	0.549	0.657
	778	0.452	0.354	0.379	0.307	0.447	0.671
	779	0.382	0.27	0.42	0.282	0.5	0.553
	780	0.224	0.278	0.324	0.308	0.488	0.677
	781	0.441	0.376	0.431	0.209	0.399	0.65
	782	0.414	0.087	0.4	0.353	0.48	0.536
	783	0.221	0.228	0.496	0.185	0.395	0.551
	784	0.34	0.295	0.327	0.277	0.449	0.445
	785	0.294	0.453	0.287	0.331	0.546	0.469
	786	0.36	0.208	0.179	0.337	0.42	0.573
	787	0.306	0.249	0.329	0.441	0.369	0.589
	788	0.378	0.447	0.398	0.451	0.495	0.32
	789	0.259	0.349	0.468	0.438	0.347	0.487
	790	0.466	0.183	0.296	0.451	0.456	0.411
	791	0.327	0.241	0.402	0.252	0.606	0.452
	792	0.305	0.313	0.159	0.285	0.573	0.634
	793	0.369	0.377	0.254	0.241	0.498	0.51
	794	0.405	0.331	0.327	0.501	0.376	0.479
	795	0.257	0.299	0.321	0.406	0.473	0.654
	796	0.354	0.376	0.331	0.281	0.413	0.616
	797	0.308	0.315	0.366	0.553	0.433	0.594
	798	0.324	0.404	0.467	0.293	0.436	0.338
	799	0.484	0.364	0.344	0.416	0.6	0.414
	800	0.16	0.41	0.292	0.459	0.501	0.497

## Sheet: Figure S2c
		Fluorescence intensity (arb. units)
	Concentration of Ce6 (μg/mL)	Ce6			HCM
	0	0	0	0	0	0	0
	0.25	18.341	17.322	19.245	1.27	1.31	1.25
	0.5	35.076	36.154	34.975	1.806	1.817	1.815
	1	68.987	69.107	69.014	3.252	3.304	3.312
	2	129.23	130.31	130.15	5.068	5.108	5.059
	4	235.707	235.617	235.907	7.494	7.501	7.489
	8	367.304	366.404	367.528	12.572	12.617	12.584
