# Supplementary material for: Potentiating hypoxic microenvironment for antibiotic activation by photodynamic therapy to combat bacterial biofilm infections
Source: Nat Commun. 2022 Jul 5;13:3875. doi: 10.1038/s41467-022-31479-x (PMC9256606; doi:10.1038/s41467-022-31479-x)
Supplement: Supplementary file 4 — Source Data [file 41467_2022_31479_MOESM4_ESM.zip › Source file/Supplementraty Materials/Figure S9.xlsx]

## Sheet: Figure S9b
		Bacterial viability (%)
		Control			MNZ
	Air	109.63	97.7778	92.5926	100.741	112.593	94.0741
	20% O2	101.481	107.407	95.5556	100.741	92.5926	97.037
	15% O2	94.8148	95.5556	98.5185	97.037	88.8889	87.4074
	10% O2	89.6296	80.7407	83.7037	71.8519	71.1111	77.7778
	5% O2	82.963	74.8148	71.8519	56.2963	61.4815	40.7407
