# Supplementary material for: Potentiating hypoxic microenvironment for antibiotic activation by photodynamic therapy to combat bacterial biofilm infections
Source: Nat Commun. 2022 Jul 5;13:3875. doi: 10.1038/s41467-022-31479-x (PMC9256606; doi:10.1038/s41467-022-31479-x)
Supplement: Supplementary file 4 — Source Data [file 41467_2022_31479_MOESM4_ESM.zip › Source file/Supplementraty Materials/Figure S21.xlsx]

## Sheet: Figure S21a
		TNF-α in tissue (pg/μg）
	PBS	75.49	98.98	66.78	79.87	80.46
	PBS+L	96.15	83.56	77.89	61.97	66.87
	HC	86.37	73.56	69.28	78.95	59.86
	HC+L	43.45	43.69	51.87	67.89	56.78
	HCM	62.45	66.79	79.86	83.45	69.57
	HCM+L	42.38	49.67	68.91	35.42	40.95

## Sheet: Figure S21b
		IL-12p70 in tissue (pg/μg）
	PBS	99.83	86.57	79.86	69.85	95.67
	PBS+L	89.73	88.69	69.83	76.35	95.79
	HC	79.68	83.59	59.65	98.73	64.67
	HC+L	65.91	36.79	43.96	51.45	61.87
	HCM	76.83	69.52	85.43	67.87	91.32
	HCM+L	45.89	33.57	78.97	58.86	66.89

## Sheet: Figure S21c
		Arg-1 in tissue (pg/μg）
	PBS	45.69	33.76	39.72	58.91	43.31
	PBS+L	41.98	55.67	32.56	33.51	36.79
	HC	51.86	41.95	44.37	55.69	60.91
	HC+L	45.36	49.75	58.91	66.75	61.34
	HCM	50.89	33.76	46.87	44.95	51.06
	HCM+L	55.42	50.96	42.45	58.32	66.79

## Sheet: Figure S21d
		IL-4 in tissue (pg/μg）
	PBS	6.102	8.771	11.365	12.665	8.985
	PBS+L	9.321	12.336	14.567	11.305	6.669
	HC	24.935	22.996	30.871	15.675	13.546
	HC+L	25.678	40.432	26.931	28.709	39.441
	HCM	14.654	18.765	22.432	27.543	11.452
	HCM+L	48.209	44.301	39.081	30.897	19.865
