# Supplementary material for: Potentiating hypoxic microenvironment for antibiotic activation by photodynamic therapy to combat bacterial biofilm infections
Source: Nat Commun. 2022 Jul 5;13:3875. doi: 10.1038/s41467-022-31479-x (PMC9256606; doi:10.1038/s41467-022-31479-x)
Supplement: Supplementary file 4 — Source Data [file 41467_2022_31479_MOESM4_ESM.zip › Source file/Supplementraty Materials/Figure S5.xlsx]

## Sheet: Figure S5a
			0 h
		Diamater (nm)	H2O	PBS	MEM
		129.486	0	0	0
		145.864	0	0	0
		164.313	60.0766	0	0
		185.096	100	84.6191	0
		208.508	94.1258	100	100
		234.881	47.3056	66.5863	87.7742
		264.589	15.292	21.7614	46.4651
		298.055	0	0	10.2039
		335.754	0	0	0
		378.222	0	0	0
		426.061	0	0	0
		479.951	0	0	0
		540.657	0	0	0
		609.041	0	0	0
		686.074	0	0	0
		772.852	0	0	0
		870.605	0	0	0
		980.722	0	0	0
		1104.77	0	0	0
		1244.5	0	0	0
		1401.91	0	0	0
		1579.23	0	0	0
		1778.98	0	0	0

## Sheet: Figure S5b
			24 h
		Diamater (nm)	H2O	PBS	MEM
		99.1737	0	0	0
		113.163	0	0	0
		129.125	0	0	0
		147.338	0	0	0
		168.121	57.8956	77.8244	90.035
		191.835	97.2499	100	100
		218.895	100	88.3411	82.8611
		249.771	53.1645	39.2506	35.215
		285.002	20.9346	13.4895	12.4406
		325.203	0	0	0
		371.075	0	0	0
		423.417	0	0	0
		483.142	0	0	0
		551.291	0	0	0
		629.053	0	0	0
		717.784	0	0	0
		819.031	0	0	0
		934.559	0	0	0
		1066.38	0	0	0
		1216.8	0	0	0
		1388.44	0	0	0
		1584.28	0	0	0
		1807.75	0	0	0
