# Supplementary material for: Potentiating hypoxic microenvironment for antibiotic activation by photodynamic therapy to combat bacterial biofilm infections
Source: Nat Commun. 2022 Jul 5;13:3875. doi: 10.1038/s41467-022-31479-x (PMC9256606; doi:10.1038/s41467-022-31479-x)
Supplement: Supplementary file 4 — Source Data [file 41467_2022_31479_MOESM4_ESM.zip › Source file/Supplementraty Materials/Figure S17.xlsx]

## Sheet: Figure S17a
		Body weight (g)
	Time (day)	PBS					PBS+L					HC					HC+L					HCM					HCM+L
	0	16.9	16.98	17.13	17.5	16.9	16	16.6	16.3	17	16.5	14.7	17.69	15.79	15.8	17.9	16.62	15.34	16.4	15.4	16.01	15.8	15.5	15	15.7	15.6	18	16.3	16.4	16.3	15.6
	2	17.1	17.5	17.6	17.8	17.1	18.6	17.3	17	17.6	17.4	17.2	18.1	16.8	18.5	16.8	15.1	17.6	15.5	15.9	17.9	17.1	15.6	16.3	16.7	15.5	17.5	16.1	16.8	17.7	17.2
	4	17	17.8	18	18.5	17.2	18	18.2	17.1	17.6	17.2	17.5	16.1	17.2	17.1	16.4	18	16.5	16	18.7	15	17.9	17.3	18.9	18.3	17	18.6	17.2	16.4	17.1	17.3
	6	17.2	18.65	18.3	17.7	17.77	18.6	18.5	17.91	18.3	17.9	17.89	18.42	17.58	18.48	16.9	17.8	17.9	18.23	17	16.9	18.2	16.6	17.9	18.1	16.9	18.4	17.72	16.9	17.76	17.89
	8	18.2	17.13	17.5	17.6	18.4	17.65	16.55	17.79	18.24	18.48	16.8	17.7	17.6	17.76	17.68	18.4	16.8	16.73	17.92	16.42	17.2	16.58	17.2	17.58	17.76	18.32	18.42	18.12	17.52	17.12
