# Supplementary material for: Potentiating hypoxic microenvironment for antibiotic activation by photodynamic therapy to combat bacterial biofilm infections
Source: Nat Commun. 2022 Jul 5;13:3875. doi: 10.1038/s41467-022-31479-x (PMC9256606; doi:10.1038/s41467-022-31479-x)
Supplement: Supplementary file 4 — Source Data [file 41467_2022_31479_MOESM4_ESM.zip › Source file/Supplementraty Materials/Figure S16.xlsx]

## Sheet: Figure S16b
		Fluorescence signal (arb. units)
	Time (h)	0			4			8			12			24			48
	Heart	9.765	9.876	9.689	11.18	12.31	11.32	9.41	8.96	9.11	9.17	9.96	9.46	9.87	8.88	9.49	6.865	7.331	8.121
	liver	8.429	8.897	8.998	40.3	38.98	37.98	13.98	14.58	15.69	13.67	14.85	14.98	20.42	21.56	18.47	7.33	8.12	8.95
	Spleen	10.712	10.637	9.887	12.78	13.45	13.8	11.93	12.81	13.21	10.97	11.43	10.23	10.18	11.29	9.89	8.66	9.31	8.95
	Lung	17.796	16.752	15.678	25.5	26.78	28.98	22.85	23.45	21.48	23.88	24.61	23.98	17.14	17.98	16.98	14.62	11.59	13.35
	Kidney	12.779	13.331	12.341	19.9	17.98	20.29	22.52	21.49	23.41	22.37	23.41	21.48	17.14	18.19	18.21	11.27	10.89	10.62
	Infected tissues	17.423	17.563	17.432	38.74	39.89	40.12	50.51	51.21	49.89	29.83	30.41	32.89	24.03	25.98	23.55	21.56	25.55	20.32
