# Supplementary material for: Potentiating hypoxic microenvironment for antibiotic activation by photodynamic therapy to combat bacterial biofilm infections
Source: Nat Commun. 2022 Jul 5;13:3875. doi: 10.1038/s41467-022-31479-x (PMC9256606; doi:10.1038/s41467-022-31479-x)
Supplement: Supplementary file 4 — Source Data [file 41467_2022_31479_MOESM4_ESM.zip › Source file/Supplementraty Materials/Figure S4.xlsx]

## Sheet: Figure S4a
			Thickness (μm)
		1	19.81
		2	18.6
		3	18.47
		4	19.7
		5	16.16
		6	17.89
		7	23.35
		8	25.84
		9	18.47
		10	27.48
		11	16.39
		12	18.47
		13	18.47
		14	16.02
		15	17.25
		16	16.16
		17	15.98
		18	24.7
		19	23.38
		20	18.43
		21	18.47
		22	17.25
		23	18.43
		24	17.89
		25	22.12
		26	20.93
		27	20.93
		28	30.75
		29	17.25
		30	25.92
		31	20.89
		32	14.75
		33	23.35
		34	23.38
		35	22.15
		36	25.81
		37	20
		38	15.2
		39	20.99
		40	18.43
		41	17.38
		42	13.57
		43	18.47
		44	17.25
		45	13.57
		46	18.47
		47	17.89
		48	20.89
		49	17.2
		50	17.25
		51	22.12
		52	16.02
		53	16.71
		54	17.59
		55	16.39
		56	14.75
		57	17.25
		58	17.25
		59	16.16
		60	17.25
		61	17.59
		62	12.35
		63	14.8
		64	12.35
		65	12.35
		66	13.57
		67	14.8
		68	17.2
		69	19.7
		70	14.95
		71	18.47
		72	14.75
		73	22.15
		74	16.16
		75	13.52
		76	17.38
		77	18.47
		78	14.8
		79	14.75
		80	17.25
		81	17.2
		82	18.8
		83	17.25
		84	16.02
		85	14.95
		86	12.53
		87	13.57
		88	16.16
		89	12.28
		90	18.6
		91	17.25
		92	9.83
		93	12.35
		94	11.33
		95	10.13
		96	12.35
		97	12.1
		98	13.57
		99	11.13
		100	20
		101	24.85
		102	22.26
		103	16.02
		104	18.43
		105	16.16
		106	14.8
		107	17.38
		108	12.1
		109	19.7
		110	19.7
		111	16.02
		112	18.6
		113	19.7
		114	16.39
		115	14.75
		116	16.02
		117	19.66
		118	19.7
		119	16.71
		120	16.16
		121	19.7
		122	16.02
		123	22.26
		124	19.7
		125	23.35
		126	23.48
		127	16.02
		128	14.8
		129	25.92
		130	19.66
		131	12.64
		132	22.95
		133	25.06
		134	14.8
		135	19.22
		136	15.2
		137	19.81
		138	15.98
		139	14.01
		140	19.66
		141	18.8
		142	17.25
		143	18.6
		144	16.02
		145	19.7
		146	12.35
		147	19.7
		148	14.8
		149	13.57
		150	16.16
		151	19.81
		152	11.33
		153	17.38
		154	15.98
		155	16.02
		156	14.75
		157	15.98
		158	12.35
		159	14.8
		160	16.16
		161	17.5685
		162	23.48
		163	16.02
		164	14.8
		165	25.92
		166	19.66
		167	12.64
		168	22.95
		169	25.06
		170	14.8
		171	19.22
		172	15.2
		173	19.81
		174	15.98
		175	14.01
		176	19.66
		177	18.8
		178	17.25
		179	18.6
		180	16.02
		181	19.7
		182	12.35
		183	19.7
		184	14.8
		185	13.57
		186	16.16
		187	19.81
		188	11.33
		189	17.38
		190	15.98
		191	16.02
		192	14.75
		193	15.98
		194	12.35
		195	14.8
		196	16.16
		197	17.8
		198	17.71
		199	18.43
		200	20.13

## Sheet: Figure S4b
		Thickness （μm）
	Time	1	2	3	4	5	6	7	8	9	10	11	12	13	14	15	16	17	18	19	20
	0 h	19.81	18.6	18.47	19.7	16.16	18.6	17.7	17.89	18.47	16.39	18.47	18.47	16.02	17.25	16.16	15.98	21.7	17.38	18.43	18.47
	1 h	17.25	18.43	17.89	22.12	20.93	20.93	20.75	17.25	15.92	20.89	14.75	21.35	19.38	18.15	20.81	20	15.2	20.99	18.43	17.38
	4 h	18.47	17.25	13.57	18.47	17.89	20.89	17.2	17.25	22.12	16.02	16.71	17.59	16.39	14.75	17.25	17.25	16.16	17.25	17.59	22.35
	8 h	18.8	18.35	17.35	17.57	19.8	17.2	19.7	17.95	18.47	16.75	20.15	16.16	17.52	17.38	18.47	17.8	16.75	17.25	17.2	18.8
	12 h	17.25	16.02	18.95	19.53	21.57	16.16	19.28	18.6	17.25	19.83	18.35	21.33	20.13	18.35	15.1	19.57	16.13	20	17.85	17.26
	24 h	16.02	18.43	16.16	18.8	17.38	19.1	19.7	19.7	16.02	18.6	19.7	16.39	21.75	16.02	19.66	19.7	16.71	18.16	19.7	17.02
