# Supplementary material for: Potentiating hypoxic microenvironment for antibiotic activation by photodynamic therapy to combat bacterial biofilm infections
Source: Nat Commun. 2022 Jul 5;13:3875. doi: 10.1038/s41467-022-31479-x (PMC9256606; doi:10.1038/s41467-022-31479-x)
Supplement: Supplementary file 4 — Source Data [file 41467_2022_31479_MOESM4_ESM.zip › Source file/Supplementraty Materials/Figure S20.xlsx]

## Sheet: Figure S20b
		HIF-1α+ area (%)
		PBS	PBS+L	HC	HC+L	HCM	HCM+L
		3.35	4.6546	9.97	20.0738	7.3536	19.1992
		3.974	3.219	7.5958	18.1744	8.118	25.97
		3.779	3.781	9.619	24.1962	9.334	22.196
		2.8196	2.997	10.1962	17.9802	7.79	19.758
		4.1974	3.9614	7.329	20.3964	9.409	19.3342
		5.97	4.1802	7.8174	22.1972	6.6918	17.8156
		3.596	3.219	7.975	21.9642	7.741	25.9606
		3.9744	3.7402	8.1906	18.1742	7.39	22.1974
		3.7814	3.396	9.3948	17.8142	9.516	21.978
		4.7962	3.552	11.7788	24.196	11.619	27.79
