# Supplementary material for: Potentiating hypoxic microenvironment for antibiotic activation by photodynamic therapy to combat bacterial biofilm infections
Source: Nat Commun. 2022 Jul 5;13:3875. doi: 10.1038/s41467-022-31479-x (PMC9256606; doi:10.1038/s41467-022-31479-x)
Supplement: Supplementary file 4 — Source Data [file 41467_2022_31479_MOESM4_ESM.zip › Source file/Supplementraty Materials/Figure S8.xlsx]

## Sheet: Sheet1
		Bacterial viability (%)
	Concentration of MNZ (μg/mL)	Normoxia			Hypoxia
	0	101.454	98.2402	100.306	101.602	99.1988	99.1988
	10	99.847	98.2402	100.765	87.1813	89.1478	88.2738
	20	98.9288	96.6335	99.847	79.5338	76.9118	78.0043
	50	99.1584	99.847	97.0926	75.1638	74.2898	75.6008
	100	99.3879	95.7154	96.863	73.6343	71.4493	68.6088
