# Supplementary material for: Potentiating hypoxic microenvironment for antibiotic activation by photodynamic therapy to combat bacterial biofilm infections
Source: Nat Commun. 2022 Jul 5;13:3875. doi: 10.1038/s41467-022-31479-x (PMC9256606; doi:10.1038/s41467-022-31479-x)
Supplement: Supplementary file 4 — Source Data [file 41467_2022_31479_MOESM4_ESM.zip › Source file/Figure 4/Figure 4f.xlsx]

## Sheet: Sheet1
			Relative biofilm biomass (%)
			Laser (-)				Laser (+)
		Saline	105.185	110.741	84.0741		105.185	98.5185	103.333
		MNZ	98.5185	96.6667	94.0741		108.148	92.5926	94.0741
		Van	93.3333	91.1111	97.7778		98.5185	108.148	92.963
		HC	103.333	102.963	99.2593		69.2593	69.6296	49.6296
		HCM	108.148	102.963	92.5926		47.4074	50.7407	50
