# Supplementary material for: Potentiating hypoxic microenvironment for antibiotic activation by photodynamic therapy to combat bacterial biofilm infections
Source: Nat Commun. 2022 Jul 5;13:3875. doi: 10.1038/s41467-022-31479-x (PMC9256606; doi:10.1038/s41467-022-31479-x)
Supplement: Supplementary file 4 — Source Data [file 41467_2022_31479_MOESM4_ESM.zip › Source file/Figure 4/Figure 4d.xlsx]

## Sheet: Sheet1
			Log10 (CFU/mL)
			Laser (-)				Laser (+)
		Saline	9.97772	9.77085	9.716		9.61278	9.9345	9.75587
		MNZ	9.81291	9.05308	9.92942		9.51851	8.99123	9.43251
		Van	9.1271	8.86332	8.66276		8.77815	8.92428	8.88081
		HC	8.66276	8.75587	8.93952		6.8451	6.61278	6.57978
		HCM	8.64345	8.68124	8.74036		4.12385	4.1682	4.36173
