# Supplementary material for: Potentiating hypoxic microenvironment for antibiotic activation by photodynamic therapy to combat bacterial biofilm infections
Source: Nat Commun. 2022 Jul 5;13:3875. doi: 10.1038/s41467-022-31479-x (PMC9256606; doi:10.1038/s41467-022-31479-x)
Supplement: Supplementary file 4 — Source Data [file 41467_2022_31479_MOESM4_ESM.zip › Source file/Figure 3/Figure 3j.xlsx]

## Sheet: Sheet1
		Relative absorbance (%)
	Time (min)	ABDA	Ce6 pH 7.4	HCM pH 7.4	HCM + Hyal pH 7.4	Ce6 pH 5.5	HCM pH 5.5	HCM + Hyal pH 5.5
	0	100	100	100	100	100	100	100
	1	100.952	94.8608	98.406	98.7382	97.3333	99.1647	95.8871
	2	100	92.3983	97.6621	97.897	95.0667	98.21	93.3871
	3	100.476	89.9358	96.5994	95.7939	93.0667	96.4201	90.6452
	4	100.476	87.3662	95.5367	92.0084	91.3333	95.8234	88.7903
	5	100	85.9743	94.5802	91.062	89.4667	94.5107	87.3387
	6	100	83.5118	93.9426	89.5899	88.2667	93.9141	85.9677
	7	100	82.0129	93.0924	88.6435	86.1333	92.9594	84.4355
	8	100.952	80.1927	92.2423	87.0662	84.6667	92.4821	83.3871
	9	99.5238	78.9079	91.3921	84.2271	83.7333	91.8854	82.0968
	10	100	77.6231	90.542	82.3344	82.5333	91.1694	81.371
