# Supplementary material for: Potentiating hypoxic microenvironment for antibiotic activation by photodynamic therapy to combat bacterial biofilm infections
Source: Nat Commun. 2022 Jul 5;13:3875. doi: 10.1038/s41467-022-31479-x (PMC9256606; doi:10.1038/s41467-022-31479-x)
Supplement: Supplementary file 4 — Source Data [file 41467_2022_31479_MOESM4_ESM.zip › Source file/Figure 3/Figure 3e.xlsx]

## Sheet: Sheet1
		MNZ release (%)
		pH 7.4				pH 5.5				pH 7.4 + Hyal				pH 5.5 + Hyal
	0	0.51872	0.51872	-0.90244		0.51872	0.51872	-0.90244		0.51872	0.51872	-0.90244		0.51872	0.51872	-0.90244
	10 min	-0.90244	2.955	3.56407		6.00035	6.40639	5.5943		13.3092	14.5273	13.9182		15.3394	18.5878	15.9485
	20 min	2.955	3.56407	2.955		13.3092	14.5273	13.9182		24.6785	22.6482	23.6634		24.6785	22.6482	23.6634
	40 min	2.955	3.56407	6.00035		24.2724	24.6785	25.4905		42.9505	43.9656	45.3868		52.2896	53.1017	56.7561
	1 h	6.00035	6.40639	5.5943		32.5964	36.6568	38.8901		52.2896	53.1017	56.7561		60.6135	61.2226	62.0347
	2 h	11.2789	7.42151	7.42151		33.8145	38.8901	37.0629		59.1924	54.5228	59.3954		70.5617	70.7647	71.1707
	4 h	10.6699	3.56407	11.2789		34.6266	33.8145	36.6568		64.2679	63.4559	64.2679		72.7949	73.404	73.201
	8 h	10.6699	11.2789	3.56407		34.6266	35.2357	36.8598		67.3133	68.1254	67.3133		75.4342	75.0282	74.0131
	12 h	11.2789	11.2789	11.2789		35.2357	37.2659	37.2659		70.1556	71.3738	71.5768		79.4947	79.0886	78.6826
	24 h	13.3092	14.5273	13.9182		38.687	39.2961	42.9505		71.7798	73.404	73.201		80.1037	81.5249	81.5249
