# Supplementary material for: Potentiating hypoxic microenvironment for antibiotic activation by photodynamic therapy to combat bacterial biofilm infections
Source: Nat Commun. 2022 Jul 5;13:3875. doi: 10.1038/s41467-022-31479-x (PMC9256606; doi:10.1038/s41467-022-31479-x)
Supplement: Supplementary file 4 — Source Data [file 41467_2022_31479_MOESM4_ESM.zip › Source file/Figure 3/Figure 3d.xlsx]

## Sheet: Sheet1
		Ce6 release (%)
		pH 7.4				pH 5.5				pH 7.4 + Hyal				pH 5.5 + Hyal
	0	1.42858	5.71429	1.42858		1.42858	5.71429	3.57144		1.42858	5.71429	-0.71428		1.42858	5.71429	-0.71428
	10 min	-0.71428	-2.85714	3.57144		29.2857	27.1429	29.2857		33.5714	31.4286	35.7143		37.8571	42.1429	40
	20 min	5.71429	-7.14285	3.57144		31.4286	33.5714	35.7143		42.1429	46.4286	46.4286		52.8571	55	59.2857
	40 min	3.57144	3.57144	3.57144		37.8571	40	55		50.7143	55	55		59.2857	61.4286	63.5714
	1 h	7.85715	10	12.1429		40	40	44.2857		59.2857	65.7143	61.4286		67.8572	70	67.8572
	2 h	14.2857	14.2857	10		46.4286	48.5714	48.5714		67.8572	70	65.7143		72.1429	72.1429	72.1429
	4 h	14.2857	5.71429	10		50.7143	48.5714	46.4286		72.1429	74.2857	72.1429		72.1429	74.2857	76.4286
	8 h	14.2857	10	5.71429		52.8571	57.1429	55		74.2857	72.1429	74.2857		78.5714	80.7143	80.7143
	12 h	10	14.2857	14.2857		59.2857	59.2857	59.2857		76.4286	74.2857	72.1429		82.8571	82.8571	80.7143
	24 h	16.4286	18.5714	14.2857		61.4286	59.2857	61.4286		78.5714	76.4286	78.5714		82.8571	85	82.8571
