# Supplementary material for: Potentiating hypoxic microenvironment for antibiotic activation by photodynamic therapy to combat bacterial biofilm infections
Source: Nat Commun. 2022 Jul 5;13:3875. doi: 10.1038/s41467-022-31479-x (PMC9256606; doi:10.1038/s41467-022-31479-x)
Supplement: Supplementary file 4 — Source Data [file 41467_2022_31479_MOESM4_ESM.zip › Source file/Figure 3/Figure 3h.xlsx]

## Sheet: Sheet1
	Diamater (nm)	Number (%)
	1.80711	0
	1.8515	0
	1.89699	0
	1.94359	0
	1.99133	0
	2.04025	41.7975
	2.09037	100
	2.14172	98.316
	2.19433	56.9976
	2.24823	0
	2.30346	0
	2.36004	0
	2.41802	0
	2.47742	0
	2.53828	0
	2.60063	0
	2.66452	0
	2.72997	0
	2.79703	0
	2.86574	0
	2.93614	0
	3.00827	0
	3.08216	0
	3.15788	0
	3.23545	0
	3.31493	0
	3.39636	0
	3.4798	0
	3.56528	0
	3.65286	0
	3.74259	0
	3.83453	0
	3.92873	0
