# Supplementary material for: Potentiating hypoxic microenvironment for antibiotic activation by photodynamic therapy to combat bacterial biofilm infections
Source: Nat Commun. 2022 Jul 5;13:3875. doi: 10.1038/s41467-022-31479-x (PMC9256606; doi:10.1038/s41467-022-31479-x)
Supplement: Supplementary file 4 — Source Data [file 41467_2022_31479_MOESM4_ESM.zip › Source file/Figure 3/Figure 3c.xlsx]

## Sheet: Sheet1
		Fluorescence intensity (arb. units)
	Concentration of Hyal (unit/mL)	pH 7.4				pH5.5
	0	3829	3376	3620		5900	5910	6019
	5	3899	3988	4023		6081	6171	6101
	10	4011	4200	4320		6281	6191	6256
	20	4579	4668	4633		6386	6410	6471
	50	5413	5194	5035		6686	6582	6697
	100	6103	6039	6091		6891	6819	6901
	200	6567	6467	6436		8781	8871	8811
