# Supplementary material for: Potentiating hypoxic microenvironment for antibiotic activation by photodynamic therapy to combat bacterial biofilm infections
Source: Nat Commun. 2022 Jul 5;13:3875. doi: 10.1038/s41467-022-31479-x (PMC9256606; doi:10.1038/s41467-022-31479-x)
Supplement: Supplementary file 4 — Source Data [file 41467_2022_31479_MOESM4_ESM.zip › Source file/Figure 2/Figure 2f.xlsx]

## Sheet: Sheet1
		Absorbance (arb. units)
	Wavelength (nm)	HC	HCM	Ce6	MNZ
	300	0.301	2.036	0.09	1.794
	300.5	0.302	2.058	0.089	1.804
	301	0.303	2.088	0.088	1.825
	301.5	0.305	2.108	0.087	1.852
	302	0.307	2.139	0.087	1.884
	302.5	0.309	2.168	0.086	1.912
	303	0.311	2.199	0.085	1.946
	303.5	0.313	2.222	0.085	1.978
	304	0.314	2.251	0.085	2.008
	304.5	0.316	2.272	0.084	2.035
	305	0.318	2.298	0.084	2.062
	305.5	0.32	2.325	0.083	2.093
	306	0.322	2.352	0.083	2.117
	306.5	0.324	2.377	0.082	2.142
	307	0.325	2.404	0.081	2.166
	307.5	0.326	2.429	0.081	2.19
	308	0.328	2.461	0.08	2.215
	308.5	0.33	2.487	0.079	2.234
	309	0.332	2.52	0.078	2.256
	309.5	0.335	2.535	0.077	2.285
	310	0.339	2.56	0.076	2.304
	310.5	0.34	2.572	0.075	2.317
	311	0.342	2.594	0.074	2.341
	311.5	0.344	2.598	0.074	2.363
	312	0.346	2.619	0.073	2.374
	312.5	0.347	2.63	0.074	2.396
	313	0.348	2.646	0.074	2.412
	313.5	0.35	2.66	0.074	2.412
	314	0.353	2.672	0.074	2.415
	314.5	0.356	2.684	0.075	2.424
	315	0.357	2.709	0.073	2.423
	315.5	0.36	2.711	0.073	2.432
	316	0.363	2.727	0.073	2.445
	316.5	0.365	2.766	0.073	2.455
	317	0.366	2.784	0.073	2.465
	317.5	0.368	2.773	0.074	2.469
	318	0.369	2.795	0.074	2.47
	318.5	0.371	2.777	0.074	2.467
	319	0.372	2.755	0.075	2.482
	319.5	0.374	2.748	0.075	2.468
	320	0.376	2.754	0.076	2.474
	320.5	0.378	2.754	0.077	2.475
	321	0.378	2.755	0.078	2.48
	321.5	0.379	2.746	0.079	2.471
	322	0.382	2.743	0.08	2.469
	322.5	0.382	2.724	0.081	2.459
	323	0.383	2.723	0.081	2.443
	323.5	0.385	2.708	0.082	2.427
	324	0.386	2.713	0.083	2.408
	324.5	0.387	2.72	0.084	2.393
	325	0.389	2.713	0.082	2.377
	325.5	0.392	2.699	0.084	2.379
	326	0.395	2.712	0.084	2.366
	326.5	0.398	2.693	0.084	2.349
	327	0.399	2.664	0.086	2.333
	327.5	0.401	2.652	0.089	2.318
	328	0.402	2.63	0.09	2.287
	328.5	0.403	2.605	0.092	2.268
	329	0.405	2.594	0.094	2.244
	329.5	0.409	2.583	0.095	2.227
	330	0.413	2.56	0.096	2.2
	330.5	0.416	2.546	0.097	2.182
	331	0.418	2.531	0.097	2.157
	331.5	0.421	2.509	0.098	2.137
	332	0.422	2.485	0.1	2.11
	332.5	0.424	2.469	0.102	2.089
	333	0.427	2.442	0.104	2.066
	333.5	0.43	2.42	0.106	2.041
	334	0.432	2.394	0.108	2.012
	334.5	0.434	2.378	0.108	1.99
	335	0.437	2.357	0.109	1.96
	335.5	0.439	2.337	0.11	1.933
	336	0.443	2.312	0.112	1.905
	336.5	0.448	2.293	0.112	1.883
	337	0.451	2.264	0.115	1.855
	337.5	0.455	2.241	0.116	1.828
	338	0.459	2.219	0.118	1.796
	338.5	0.462	2.197	0.12	1.766
	339	0.466	2.178	0.122	1.734
	339.5	0.47	2.155	0.123	1.703
	340	0.474	2.132	0.125	1.673
	340.5	0.478	2.107	0.127	1.643
	341	0.482	2.086	0.128	1.616
	341.5	0.486	2.058	0.13	1.589
	342	0.491	2.035	0.133	1.56
	342.5	0.496	2.01	0.136	1.533
	343	0.5	1.985	0.138	1.507
	343.5	0.505	1.959	0.14	1.478
	344	0.509	1.94	0.142	1.446
	344.5	0.513	1.915	0.143	1.417
	345	0.517	1.891	0.144	1.386
	345.5	0.521	1.872	0.147	1.357
	346	0.526	1.847	0.15	1.327
	346.5	0.53	1.822	0.153	1.299
	347	0.533	1.8	0.155	1.27
	347.5	0.538	1.779	0.158	1.241
	348	0.543	1.756	0.161	1.21
	348.5	0.548	1.737	0.163	1.181
	349	0.552	1.714	0.166	1.152
	349.5	0.558	1.69	0.169	1.122
	350	0.563	1.667	0.171	1.094
	350.5	0.566	1.643	0.173	1.068
	351	0.569	1.62	0.176	1.039
	351.5	0.574	1.6	0.179	1.013
	352	0.577	1.578	0.181	0.987
	352.5	0.582	1.558	0.184	0.96
	353	0.587	1.537	0.186	0.933
	353.5	0.593	1.519	0.188	0.908
	354	0.599	1.498	0.19	0.882
	354.5	0.604	1.479	0.192	0.857
	355	0.608	1.462	0.194	0.832
	355.5	0.613	1.445	0.195	0.809
	356	0.618	1.425	0.199	0.784
	356.5	0.622	1.408	0.201	0.761
	357	0.626	1.391	0.203	0.738
	357.5	0.631	1.371	0.205	0.716
	358	0.636	1.353	0.208	0.693
	358.5	0.641	1.338	0.21	0.67
	359	0.646	1.322	0.213	0.648
	359.5	0.651	1.306	0.216	0.627
	360	0.657	1.292	0.219	0.605
	360.5	0.661	1.277	0.221	0.584
	361	0.666	1.264	0.224	0.562
	361.5	0.669	1.247	0.226	0.542
	362	0.674	1.235	0.229	0.523
	362.5	0.678	1.222	0.231	0.506
	363	0.683	1.209	0.234	0.489
	363.5	0.687	1.197	0.237	0.473
	364	0.692	1.188	0.239	0.457
	364.5	0.696	1.176	0.244	0.44
	365	0.7	1.166	0.247	0.424
	365.5	0.705	1.155	0.251	0.407
	366	0.709	1.141	0.254	0.392
	366.5	0.714	1.131	0.26	0.377
	367	0.718	1.121	0.262	0.363
	367.5	0.721	1.112	0.267	0.35
	368	0.724	1.103	0.271	0.337
	368.5	0.728	1.098	0.276	0.325
	369	0.732	1.088	0.28	0.313
	369.5	0.734	1.079	0.285	0.3
	370	0.737	1.07	0.29	0.287
	370.5	0.741	1.063	0.297	0.277
	371	0.744	1.054	0.302	0.264
	371.5	0.745	1.047	0.309	0.253
	372	0.749	1.04	0.315	0.242
	372.5	0.753	1.033	0.324	0.232
	373	0.754	1.027	0.33	0.222
	373.5	0.755	1.019	0.338	0.215
	374	0.756	1.011	0.345	0.206
	374.5	0.758	1.006	0.353	0.198
	375	0.759	1	0.36	0.19
	375.5	0.759	0.994	0.369	0.182
	376	0.76	0.989	0.378	0.175
	376.5	0.761	0.985	0.389	0.167
	377	0.76	0.977	0.398	0.159
	377.5	0.76	0.971	0.407	0.153
	378	0.759	0.965	0.418	0.146
	378.5	0.759	0.958	0.428	0.138
	379	0.758	0.953	0.438	0.132
	379.5	0.757	0.949	0.449	0.126
	380	0.757	0.944	0.46	0.12
	380.5	0.756	0.939	0.471	0.114
	381	0.755	0.933	0.481	0.11
	381.5	0.753	0.927	0.491	0.105
	382	0.752	0.922	0.502	0.101
	382.5	0.75	0.917	0.512	0.096
	383	0.748	0.911	0.522	0.092
	383.5	0.746	0.908	0.534	0.087
	384	0.744	0.903	0.545	0.083
	384.5	0.74	0.897	0.556	0.079
	385	0.738	0.891	0.568	0.077
	385.5	0.734	0.887	0.579	0.073
	386	0.73	0.879	0.59	0.069
	386.5	0.727	0.874	0.601	0.066
	387	0.724	0.869	0.614	0.062
	387.5	0.72	0.864	0.626	0.059
	388	0.718	0.859	0.64	0.056
	388.5	0.715	0.855	0.653	0.053
	389	0.712	0.849	0.666	0.051
	389.5	0.708	0.844	0.679	0.048
	390	0.704	0.839	0.695	0.046
	390.5	0.701	0.834	0.709	0.044
	391	0.698	0.828	0.727	0.041
	391.5	0.696	0.825	0.746	0.04
	392	0.693	0.82	0.765	0.038
	392.5	0.69	0.815	0.784	0.036
	393	0.687	0.81	0.806	0.034
	393.5	0.684	0.806	0.826	0.032
	394	0.68	0.8	0.848	0.031
	394.5	0.677	0.795	0.869	0.03
	395	0.674	0.79	0.89	0.027
	395.5	0.67	0.785	0.913	0.026
	396	0.666	0.779	0.935	0.025
	396.5	0.663	0.775	0.955	0.023
	397	0.66	0.77	0.975	0.022
	397.5	0.657	0.765	0.995	0.022
	398	0.654	0.759	1.011	0.021
	398.5	0.651	0.755	1.029	0.02
	399	0.649	0.75	1.043	0.019
	399.5	0.645	0.746	1.056	0.018
	400	0.642	0.741	1.066	0.016
	400.5	0.639	0.737	1.074	0.015
	401	0.635	0.732	1.078	0.015
	401.5	0.631	0.727	1.081	0.014
	402	0.628	0.722	1.08	0.014
	402.5	0.624	0.717	1.076	0.013
	403	0.619	0.712	1.068	0.013
	403.5	0.615	0.708	1.058	0.011
	404	0.61	0.702	1.043	0.011
	404.5	0.604	0.696	1.025	0.01
	405	0.599	0.691	1.005	0.01
	405.5	0.594	0.685	0.983	0.009
	406	0.588	0.679	0.957	0.009
	406.5	0.582	0.672	0.933	0.008
	407	0.576	0.665	0.904	0.008
	407.5	0.571	0.659	0.876	0.008
	408	0.564	0.652	0.844	0.007
	408.5	0.558	0.645	0.812	0.007
	409	0.552	0.64	0.777	0.007
	409.5	0.545	0.634	0.741	0.007
	410	0.538	0.627	0.705	0.007
	410.5	0.532	0.62	0.673	0.007
	411	0.525	0.614	0.64	0.006
	411.5	0.519	0.607	0.609	0.006
	412	0.512	0.599	0.579	0.006
	412.5	0.506	0.593	0.549	0.006
	413	0.498	0.585	0.519	0.006
	413.5	0.492	0.578	0.49	0.006
	414	0.486	0.571	0.462	0.006
	414.5	0.48	0.564	0.435	0.005
	415	0.473	0.557	0.409	0.005
	415.5	0.468	0.551	0.386	0.006
	416	0.461	0.543	0.363	0.005
	416.5	0.454	0.536	0.342	0.005
	417	0.448	0.529	0.321	0.005
	417.5	0.442	0.522	0.303	0.004
	418	0.435	0.515	0.284	0.003
	418.5	0.429	0.508	0.266	0.003
	419	0.423	0.501	0.25	0.003
	419.5	0.417	0.494	0.235	0.003
	420	0.411	0.487	0.22	0.004
	420.5	0.405	0.481	0.207	0.005
	421	0.4	0.475	0.194	0.005
	421.5	0.395	0.469	0.183	0.005
	422	0.39	0.463	0.171	0.005
	422.5	0.384	0.457	0.161	0.005
	423	0.379	0.451	0.151	0.004
	423.5	0.374	0.444	0.142	0.004
	424	0.369	0.438	0.134	0.004
	424.5	0.364	0.432	0.126	0.004
	425	0.359	0.426	0.119	0.004
	425.5	0.354	0.419	0.112	0.004
	426	0.349	0.413	0.105	0.004
	426.5	0.345	0.407	0.1	0.004
	427	0.338	0.4	0.095	0.004
	427.5	0.333	0.394	0.09	0.004
	428	0.328	0.389	0.084	0.004
	428.5	0.323	0.383	0.08	0.004
	429	0.318	0.377	0.076	0.004
	429.5	0.314	0.373	0.072	0.004
	430	0.309	0.366	0.069	0.004
	430.5	0.304	0.361	0.067	0.004
	431	0.3	0.355	0.063	0.004
	431.5	0.295	0.349	0.061	0.004
	432	0.29	0.343	0.058	0.004
	432.5	0.286	0.339	0.056	0.004
	433	0.281	0.333	0.053	0.004
	433.5	0.276	0.327	0.051	0.003
	434	0.271	0.322	0.05	0.003
	434.5	0.266	0.317	0.048	0.003
	435	0.262	0.311	0.046	0.003
	435.5	0.258	0.306	0.044	0.002
	436	0.253	0.301	0.043	0.002
	436.5	0.249	0.296	0.041	0.003
	437	0.245	0.291	0.039	0.003
	437.5	0.241	0.286	0.038	0.003
	438	0.238	0.282	0.037	0.004
	438.5	0.235	0.278	0.035	0.004
	439	0.231	0.273	0.034	0.004
	439.5	0.227	0.269	0.033	0.004
	440	0.224	0.264	0.032	0.004
	440.5	0.22	0.26	0.031	0.004
	441	0.216	0.256	0.03	0.004
	441.5	0.212	0.25	0.029	0.003
	442	0.208	0.246	0.029	0.004
	442.5	0.204	0.242	0.028	0.003
	443	0.201	0.238	0.028	0.003
	443.5	0.197	0.234	0.028	0.003
	444	0.194	0.231	0.027	0.003
	444.5	0.191	0.228	0.027	0.003
	445	0.188	0.224	0.026	0.003
	445.5	0.185	0.221	0.026	0.003
	446	0.182	0.217	0.025	0.002
	446.5	0.179	0.213	0.025	0.003
	447	0.177	0.211	0.024	0.003
	447.5	0.174	0.208	0.024	0.003
	448	0.171	0.205	0.023	0.003
	448.5	0.168	0.202	0.022	0.003
	449	0.165	0.199	0.022	0.003
	449.5	0.162	0.195	0.022	0.003
	450	0.159	0.191	0.021	0.003
	450.5	0.156	0.188	0.02	0.003
	451	0.154	0.185	0.02	0.003
	451.5	0.152	0.183	0.02	0.003
	452	0.149	0.18	0.019	0.002
	452.5	0.148	0.178	0.019	0.003
	453	0.146	0.176	0.019	0.003
	453.5	0.144	0.174	0.019	0.002
	454	0.141	0.171	0.019	0.003
	454.5	0.139	0.168	0.019	0.003
	455	0.137	0.166	0.019	0.003
	455.5	0.135	0.164	0.018	0.002
	456	0.133	0.162	0.018	0.002
	456.5	0.131	0.16	0.018	0.002
	457	0.13	0.158	0.018	0.002
	457.5	0.128	0.156	0.017	0.002
	458	0.126	0.154	0.017	0.003
	458.5	0.125	0.151	0.017	0.003
	459	0.123	0.149	0.017	0.004
	459.5	0.123	0.149	0.017	0.003
	460	0.121	0.146	0.017	0.003
	460.5	0.12	0.145	0.016	0.002
	461	0.118	0.144	0.016	0.003
	461.5	0.117	0.143	0.016	0.002
	462	0.114	0.14	0.017	0.003
	462.5	0.113	0.138	0.017	0.002
	463	0.112	0.137	0.018	0.003
	463.5	0.111	0.136	0.018	0.003
	464	0.109	0.134	0.017	0.002
	464.5	0.108	0.133	0.017	0.002
	465	0.107	0.132	0.017	0.002
	465.5	0.106	0.13	0.017	0.003
	466	0.105	0.129	0.017	0.002
	466.5	0.104	0.128	0.017	0.002
	467	0.102	0.126	0.017	0.002
	467.5	0.101	0.125	0.017	0.002
	468	0.1	0.125	0.017	0.002
	468.5	0.1	0.123	0.017	0.002
	469	0.099	0.123	0.018	0.003
	469.5	0.098	0.121	0.017	0.003
	470	0.098	0.12	0.018	0.003
	470.5	0.097	0.12	0.018	0.003
	471	0.096	0.119	0.018	0.003
	471.5	0.096	0.118	0.018	0.003
	472	0.095	0.117	0.018	0.003
	472.5	0.094	0.116	0.019	0.003
	473	0.093	0.115	0.019	0.003
	473.5	0.093	0.115	0.019	0.003
	474	0.093	0.114	0.019	0.003
	474.5	0.091	0.113	0.02	0.003
	475	0.09	0.112	0.019	0.003
	475.5	0.089	0.111	0.02	0.002
	476	0.089	0.11	0.02	0.002
	476.5	0.088	0.109	0.02	0.002
	477	0.089	0.109	0.02	0.002
	477.5	0.088	0.108	0.021	0.002
	478	0.088	0.108	0.021	0.002
	478.5	0.088	0.108	0.021	0.002
	479	0.088	0.107	0.021	0.002
	479.5	0.087	0.107	0.021	0.003
	480	0.087	0.106	0.021	0.002
	480.5	0.086	0.106	0.022	0.003
	481	0.086	0.105	0.022	0.002
	481.5	0.085	0.104	0.023	0.002
	482	0.084	0.104	0.023	0.002
	482.5	0.084	0.103	0.024	0.002
	483	0.083	0.102	0.024	0.002
	483.5	0.083	0.102	0.025	0.002
	484	0.082	0.101	0.026	0.002
	484.5	0.083	0.101	0.026	0.002
	485	0.083	0.101	0.027	0.002
	485.5	0.083	0.101	0.027	0.002
	486	0.083	0.101	0.028	0.002
	486.5	0.083	0.101	0.029	0.002
	487	0.082	0.1	0.03	0.002
	487.5	0.082	0.1	0.031	0.002
	488	0.082	0.099	0.033	0.002
	488.5	0.082	0.099	0.035	0.002
	489	0.081	0.099	0.036	0.002
	489.5	0.081	0.099	0.038	0.002
	490	0.081	0.099	0.038	0.001
	490.5	0.081	0.098	0.04	0.001
	491	0.081	0.098	0.041	0.001
	491.5	0.082	0.098	0.043	0.001
	492	0.082	0.098	0.045	0.001
	492.5	0.083	0.099	0.047	0.001
	493	0.083	0.099	0.049	0.002
	493.5	0.083	0.099	0.051	0.002
	494	0.084	0.1	0.053	0.003
	494.5	0.085	0.1	0.055	0.003
	495	0.084	0.099	0.057	0.002
	495.5	0.084	0.099	0.058	0.002
	496	0.085	0.099	0.059	0.003
	496.5	0.085	0.1	0.061	0.003
	497	0.085	0.099	0.062	0.002
	497.5	0.086	0.099	0.063	0.002
	498	0.086	0.099	0.065	0.002
	498.5	0.086	0.099	0.066	0.002
	499	0.086	0.099	0.067	0.001
	499.5	0.087	0.1	0.067	0.002
	500	0.087	0.101	0.068	0.002
	500.5	0.088	0.102	0.069	0.003
	501	0.088	0.102	0.069	0.002
	501.5	0.089	0.102	0.069	0.002
	502	0.089	0.102	0.07	0.002
	502.5	0.09	0.103	0.07	0.002
	503	0.09	0.103	0.07	0.002
	503.5	0.09	0.104	0.07	0.003
	504	0.091	0.104	0.07	0.002
	504.5	0.091	0.104	0.069	0.002
	505	0.091	0.104	0.068	0.002
	505.5	0.091	0.104	0.068	0.002
	506	0.092	0.104	0.067	0.001
	506.5	0.092	0.104	0.066	0.002
	507	0.092	0.105	0.066	0.002
	507.5	0.092	0.105	0.065	0.002
	508	0.092	0.105	0.064	0.002
	508.5	0.092	0.105	0.063	0.002
	509	0.092	0.105	0.062	0.003
	509.5	0.092	0.104	0.06	0.002
	510	0.092	0.104	0.059	0.002
	510.5	0.092	0.104	0.057	0.002
	511	0.092	0.104	0.056	0.002
	511.5	0.092	0.104	0.054	0.001
	512	0.092	0.103	0.052	0.002
	512.5	0.091	0.103	0.05	0.002
	513	0.091	0.103	0.049	0.002
	513.5	0.091	0.102	0.047	0.002
	514	0.09	0.102	0.045	0.002
	514.5	0.09	0.102	0.044	0.002
	515	0.09	0.102	0.042	0.002
	515.5	0.089	0.102	0.041	0.002
	516	0.089	0.101	0.039	0.002
	516.5	0.089	0.101	0.038	0.002
	517	0.088	0.1	0.037	0.002
	517.5	0.088	0.1	0.035	0.002
	518	0.087	0.099	0.034	0.002
	518.5	0.087	0.098	0.033	0.002
	519	0.086	0.098	0.032	0.002
	519.5	0.086	0.097	0.031	0.002
	520	0.085	0.097	0.03	0.002
	520.5	0.084	0.096	0.029	0.002
	521	0.083	0.095	0.028	0.004
	521.5	0.083	0.095	0.027	0.004
	522	0.083	0.094	0.027	0.003
	522.5	0.082	0.094	0.026	0.004
	523	0.082	0.094	0.025	0.003
	523.5	0.082	0.094	0.024	0.002
	524	0.081	0.094	0.024	0.002
	524.5	0.081	0.093	0.023	0.002
	525	0.08	0.092	0.023	0.002
	525.5	0.079	0.092	0.023	0.002
	526	0.078	0.091	0.023	0.002
	526.5	0.078	0.09	0.023	0.002
	527	0.078	0.09	0.023	0.002
	527.5	0.078	0.089	0.023	0.002
	528	0.078	0.089	0.024	0.002
	528.5	0.077	0.089	0.023	0.002
	529	0.077	0.089	0.024	0.002
	529.5	0.077	0.089	0.024	0.002
	530	0.077	0.089	0.024	0.002
	530.5	0.076	0.088	0.024	0.002
	531	0.074	0.088	0.024	0.002
	531.5	0.074	0.087	0.023	0.002
	532	0.074	0.087	0.023	0.001
	532.5	0.073	0.087	0.023	0.001
	533	0.073	0.086	0.024	0.002
	533.5	0.074	0.086	0.025	0.001
	534	0.074	0.086	0.025	0
	534.5	0.074	0.086	0.025	0.002
	535	0.074	0.086	0.025	0.001
	535.5	0.073	0.086	0.025	0.001
	536	0.073	0.086	0.025	0.002
	536.5	0.074	0.086	0.024	0.002
	537	0.074	0.087	0.022	0.002
	537.5	0.074	0.087	0.022	0.002
	538	0.074	0.087	0.022	0.002
	538.5	0.074	0.087	0.021	0.002
	539	0.074	0.086	0.021	0.002
	539.5	0.074	0.086	0.022	0.002
	540	0.074	0.086	0.022	0.001
	540.5	0.074	0.086	0.021	0.002
	541	0.074	0.086	0.021	0.002
	541.5	0.073	0.086	0.021	0.002
	542	0.073	0.086	0.021	0.002
	542.5	0.073	0.085	0.02	0.002
	543	0.074	0.086	0.02	0.002
	543.5	0.074	0.087	0.02	0.002
	544	0.072	0.085	0.02	0.002
	544.5	0.072	0.085	0.019	0.002
	545	0.072	0.085	0.019	0.002
	545.5	0.071	0.084	0.019	0.002
	546	0.071	0.083	0.019	0.002
	546.5	0.072	0.085	0.019	0.002
	547	0.071	0.084	0.019	0.002
	547.5	0.071	0.084	0.018	0.002
	548	0.07	0.084	0.018	0.002
	548.5	0.07	0.083	0.018	0.002
	549	0.07	0.083	0.018	0.002
	549.5	0.069	0.083	0.018	0.002
	550	0.069	0.081	0.018	0.002
	550.5	0.068	0.081	0.018	0.003
	551	0.068	0.081	0.018	0.003
	551.5	0.068	0.081	0.017	0.003
	552	0.068	0.081	0.017	0.002
	552.5	0.067	0.081	0.017	0.002
	553	0.067	0.081	0.017	0.002
	553.5	0.067	0.08	0.016	0.002
	554	0.066	0.08	0.017	0.003
	554.5	0.066	0.079	0.016	0.002
	555	0.064	0.079	0.016	0.002
	555.5	0.064	0.078	0.016	0.003
	556	0.063	0.078	0.016	0.002
	556.5	0.063	0.078	0.016	0.002
	557	0.062	0.077	0.016	0.002
	557.5	0.063	0.077	0.016	0.002
	558	0.062	0.077	0.015	0.002
	558.5	0.062	0.077	0.015	0.002
	559	0.062	0.076	0.015	0.002
	559.5	0.061	0.076	0.015	0.002
	560	0.062	0.076	0.015	0.002
	560.5	0.061	0.076	0.014	0.002
	561	0.061	0.076	0.014	0.002
	561.5	0.061	0.076	0.014	0.002
	562	0.06	0.076	0.013	0.002
	562.5	0.06	0.076	0.013	0.002
	563	0.06	0.075	0.013	0.002
	563.5	0.06	0.075	0.013	0.002
	564	0.059	0.074	0.012	0.002
	564.5	0.059	0.074	0.012	0.002
	565	0.059	0.073	0.012	0.002
	565.5	0.058	0.074	0.011	0.002
	566	0.058	0.073	0.011	0.002
	566.5	0.058	0.074	0.012	0
	567	0.058	0.073	0.012	0
	567.5	0.057	0.073	0.012	0.001
	568	0.057	0.073	0.012	0
	568.5	0.058	0.074	0.011	0
	569	0.058	0.074	0.011	0.002
	569.5	0.058	0.074	0.011	0.002
	570	0.057	0.074	0.011	0.002
	570.5	0.057	0.073	0.012	0.002
	571	0.057	0.072	0.011	0.002
	571.5	0.056	0.072	0.01	0.002
	572	0.056	0.072	0.01	0.002
	572.5	0.056	0.071	0.01	0.002
	573	0.056	0.072	0.009	0.002
	573.5	0.056	0.072	0.01	0.001
	574	0.055	0.072	0.012	-0.001
	574.5	0.055	0.072	0.012	-0.001
	575	0.055	0.072	0.012	-0.001
	575.5	0.055	0.071	0.011	-0.001
	576	0.055	0.072	0.011	-0.001
	576.5	0.055	0.072	0.011	0.001
	577	0.053	0.072	0.011	0.001
	577.5	0.053	0.072	0.011	0.001
	578	0.053	0.07	0.011	0.001
	578.5	0.053	0.07	0.011	0.001
	579	0.053	0.07	0.011	0.001
	579.5	0.054	0.069	0.012	0.001
	580	0.054	0.069	0.012	0.001
	580.5	0.053	0.07	0.012	0.002
	581	0.053	0.07	0.013	0
	581.5	0.053	0.07	0.013	0.001
	582	0.053	0.07	0.014	0.001
	582.5	0.053	0.069	0.014	0.001
	583	0.053	0.069	0.014	0.001
	583.5	0.053	0.069	0.015	0.002
	584	0.053	0.069	0.015	0.002
	584.5	0.053	0.069	0.015	0.002
	585	0.053	0.07	0.015	0.002
	585.5	0.053	0.07	0.016	0.002
	586	0.053	0.07	0.015	0.002
	586.5	0.053	0.069	0.016	0.002
	587	0.053	0.069	0.017	0.002
	587.5	0.052	0.069	0.017	0.002
	588	0.052	0.069	0.018	0.002
	588.5	0.052	0.069	0.019	0.002
	589	0.051	0.069	0.02	0.002
	589.5	0.051	0.069	0.021	0.002
	590	0.051	0.069	0.021	0.002
	590.5	0.051	0.069	0.022	0.002
	591	0.052	0.069	0.022	0.002
	591.5	0.053	0.071	0.023	0.002
	592	0.053	0.07	0.023	0.002
	592.5	0.054	0.07	0.023	0.002
	593	0.054	0.07	0.023	0.002
	593.5	0.054	0.07	0.024	0.002
	594	0.053	0.068	0.024	0.001
	594.5	0.054	0.068	0.025	0.002
	595	0.054	0.07	0.025	0.001
	595.5	0.054	0.07	0.026	0.001
	596	0.054	0.07	0.026	0
	596.5	0.055	0.07	0.027	0.001
	597	0.055	0.071	0.027	0.002
	597.5	0.055	0.071	0.027	0.002
	598	0.055	0.071	0.027	0.003
	598.5	0.055	0.071	0.027	0.003
	599	0.056	0.071	0.027	0.003
	599.5	0.056	0.071	0.028	0.002
	600	0.056	0.072	0.027	0.002
	600.5	0.057	0.072	0.027	0.002
	601	0.057	0.072	0.027	0.002
	601.5	0.058	0.072	0.027	0.002
	602	0.058	0.073	0.027	0.002
	602.5	0.058	0.073	0.026	0.002
	603	0.059	0.073	0.027	0.002
	603.5	0.059	0.073	0.026	0.002
	604	0.059	0.073	0.026	0.002
	604.5	0.059	0.073	0.026	0.002
	605	0.06	0.074	0.026	0.002
	605.5	0.06	0.074	0.025	0.002
	606	0.061	0.074	0.025	0.002
	606.5	0.061	0.074	0.025	0.002
	607	0.061	0.074	0.025	0.002
	607.5	0.062	0.074	0.024	0.002
	608	0.062	0.074	0.023	0.002
	608.5	0.063	0.074	0.023	0.002
	609	0.063	0.075	0.023	0.002
	609.5	0.063	0.075	0.022	0.002
	610	0.063	0.075	0.022	0.001
	610.5	0.064	0.075	0.022	0
	611	0.064	0.076	0.022	0
	611.5	0.065	0.076	0.022	0.001
	612	0.065	0.076	0.022	0
	612.5	0.066	0.076	0.022	0.001
	613	0.066	0.077	0.022	0.002
	613.5	0.067	0.077	0.022	0.002
	614	0.067	0.077	0.022	0.002
	614.5	0.068	0.077	0.022	0.002
	615	0.068	0.077	0.022	0.001
	615.5	0.068	0.077	0.021	0.002
	616	0.068	0.077	0.021	0.001
	616.5	0.068	0.077	0.021	0.001
	617	0.068	0.077	0.021	0.001
	617.5	0.068	0.077	0.021	0.001
	618	0.068	0.077	0.021	0.001
	618.5	0.068	0.077	0.021	0.001
	619	0.069	0.077	0.021	0.001
	619.5	0.068	0.077	0.022	0.001
	620	0.069	0.077	0.022	0.002
	620.5	0.069	0.078	0.022	0.002
	621	0.068	0.078	0.022	0.002
	621.5	0.068	0.077	0.023	0.002
	622	0.069	0.078	0.023	0.002
	622.5	0.069	0.078	0.023	0.002
	623	0.068	0.077	0.023	0.002
	623.5	0.069	0.077	0.024	0.001
	624	0.069	0.077	0.024	0.002
	624.5	0.069	0.077	0.025	0.001
	625	0.069	0.076	0.026	0
	625.5	0.069	0.076	0.026	0
	626	0.069	0.076	0.027	0
	626.5	0.069	0.076	0.028	0
	627	0.069	0.076	0.028	0
	627.5	0.069	0.076	0.029	0.002
	628	0.069	0.077	0.03	0.002
	628.5	0.069	0.076	0.031	0.002
	629	0.069	0.077	0.032	0.002
	629.5	0.069	0.077	0.033	0.002
	630	0.069	0.076	0.034	0.002
	630.5	0.069	0.076	0.034	0.002
	631	0.069	0.076	0.036	0.002
	631.5	0.069	0.076	0.037	0.002
	632	0.069	0.076	0.038	0.002
	632.5	0.069	0.076	0.041	0.002
	633	0.069	0.076	0.043	0.002
	633.5	0.069	0.076	0.045	0.001
	634	0.07	0.076	0.047	0.001
	634.5	0.071	0.076	0.049	0.001
	635	0.071	0.077	0.051	0.002
	635.5	0.07	0.077	0.054	0.002
	636	0.07	0.077	0.056	0.001
	636.5	0.07	0.077	0.059	0.001
	637	0.07	0.078	0.062	0.001
	637.5	0.071	0.078	0.065	0.001
	638	0.072	0.078	0.068	0.001
	638.5	0.072	0.078	0.072	0.001
	639	0.073	0.079	0.076	0.002
	639.5	0.073	0.079	0.081	0.001
	640	0.074	0.079	0.085	0.001
	640.5	0.074	0.079	0.089	0.001
	641	0.075	0.08	0.094	0.001
	641.5	0.076	0.08	0.099	0.001
	642	0.077	0.081	0.104	0.002
	642.5	0.078	0.083	0.109	0.002
	643	0.079	0.084	0.115	0.002
	643.5	0.08	0.085	0.121	0.002
	644	0.081	0.086	0.127	0.002
	644.5	0.082	0.086	0.133	0.002
	645	0.082	0.086	0.14	0.002
	645.5	0.083	0.087	0.146	0.002
	646	0.084	0.088	0.153	0.002
	646.5	0.085	0.088	0.16	0.002
	647	0.086	0.089	0.166	0.002
	647.5	0.088	0.09	0.173	0.002
	648	0.089	0.091	0.18	0.002
	648.5	0.09	0.092	0.186	0.002
	649	0.092	0.093	0.193	0.002
	649.5	0.094	0.094	0.199	0.002
	650	0.095	0.096	0.204	0.002
	650.5	0.096	0.097	0.209	0.001
	651	0.098	0.099	0.214	0.001
	651.5	0.101	0.101	0.218	0.001
	652	0.102	0.102	0.22	0.002
	652.5	0.105	0.104	0.223	0.001
	653	0.107	0.105	0.225	0.002
	653.5	0.11	0.107	0.226	0.002
	654	0.112	0.109	0.227	0.002
	654.5	0.114	0.111	0.229	0.002
	655	0.117	0.113	0.227	0.002
	655.5	0.12	0.115	0.226	0.002
	656	0.123	0.118	0.223	0.002
	656.5	0.126	0.12	0.219	0.002
	657	0.129	0.123	0.215	0.001
	657.5	0.132	0.126	0.211	0.002
	658	0.135	0.129	0.205	0.001
	658.5	0.139	0.13	0.199	0.001
	659	0.142	0.133	0.191	0.001
	659.5	0.146	0.136	0.184	0.001
	660	0.15	0.139	0.176	0.001
	660.5	0.154	0.142	0.168	0.001
	661	0.158	0.147	0.16	0.001
	661.5	0.162	0.15	0.154	0
	662	0.165	0.153	0.146	0
	662.5	0.169	0.156	0.138	0
	663	0.172	0.159	0.131	0
	663.5	0.176	0.163	0.124	0
	664	0.18	0.166	0.116	0.002
	664.5	0.184	0.169	0.109	0.002
	665	0.187	0.172	0.102	0.002
	665.5	0.191	0.175	0.096	0.002
	666	0.194	0.177	0.089	0.002
	666.5	0.197	0.18	0.083	0.002
	667	0.199	0.182	0.077	0.002
	667.5	0.202	0.185	0.072	0.002
	668	0.204	0.187	0.067	0.002
	668.5	0.206	0.189	0.062	0.002
	669	0.208	0.19	0.058	0.002
	669.5	0.209	0.192	0.053	0.002
	670	0.211	0.194	0.05	0.002
	670.5	0.211	0.195	0.046	0.002
	671	0.212	0.196	0.043	0.002
	671.5	0.213	0.197	0.039	0.001
	672	0.213	0.198	0.037	0.001
	672.5	0.213	0.198	0.034	0.001
	673	0.212	0.198	0.032	0.001
	673.5	0.212	0.198	0.029	0.001
	674	0.211	0.198	0.027	0.002
	674.5	0.209	0.197	0.025	0.001
	675	0.207	0.197	0.023	0.002
	675.5	0.206	0.196	0.022	0.001
	676	0.204	0.195	0.021	0.001
	676.5	0.201	0.193	0.019	0.002
	677	0.199	0.192	0.018	0.002
	677.5	0.196	0.19	0.017	0.002
	678	0.194	0.188	0.016	0.002
	678.5	0.191	0.187	0.016	0.002
	679	0.188	0.185	0.015	0.002
	679.5	0.186	0.183	0.014	0.002
	680	0.182	0.181	0.013	0.002
	680.5	0.179	0.179	0.013	0.002
	681	0.176	0.177	0.012	0.002
	681.5	0.174	0.175	0.011	0.002
	682	0.171	0.173	0.011	0.002
	682.5	0.169	0.17	0.011	0.002
	683	0.166	0.168	0.011	0.002
	683.5	0.163	0.165	0.01	0.002
	684	0.16	0.163	0.01	0.002
	684.5	0.157	0.16	0.01	0.001
	685	0.154	0.157	0.01	0.001
	685.5	0.151	0.155	0.009	0.001
	686	0.149	0.152	0.009	0.001
	686.5	0.146	0.15	0.009	0.002
	687	0.144	0.148	0.009	0.002
	687.5	0.142	0.145	0.008	0.002
	688	0.139	0.144	0.008	0.002
	688.5	0.137	0.141	0.008	0.002
	689	0.135	0.139	0.008	0.003
	689.5	0.133	0.136	0.008	0.002
	690	0.131	0.134	0.008	0.002
	690.5	0.128	0.131	0.008	0.002
	691	0.126	0.129	0.008	0.002
	691.5	0.124	0.128	0.008	0.002
	692	0.121	0.125	0.008	0.002
	692.5	0.119	0.123	0.008	0.002
	693	0.117	0.121	0.008	0.002
	693.5	0.115	0.119	0.008	0.002
	694	0.114	0.117	0.008	0.003
	694.5	0.112	0.115	0.007	0.002
	695	0.111	0.114	0.007	0.002
	695.5	0.11	0.112	0.007	0.002
	696	0.108	0.11	0.007	0.002
	696.5	0.107	0.109	0.007	0.002
	697	0.105	0.107	0.007	0.002
	697.5	0.104	0.105	0.007	0.002
	698	0.102	0.103	0.007	0.002
	698.5	0.1	0.102	0.007	0.002
	699	0.099	0.1	0.006	0.002
	699.5	0.098	0.098	0.006	0.002
	700	0.096	0.097	0.006	0.002
	700.5	0.094	0.095	0.006	0.002
	701	0.093	0.094	0.006	0.002
	701.5	0.092	0.092	0.006	0.002
	702	0.09	0.091	0.006	0.002
	702.5	0.089	0.089	0.006	0.002
	703	0.088	0.088	0.006	0.002
	703.5	0.087	0.086	0.006	0.002
	704	0.085	0.085	0.005	0.002
	704.5	0.084	0.083	0.006	0.002
	705	0.083	0.082	0.006	0.002
	705.5	0.081	0.081	0.005	0.002
	706	0.08	0.079	0.005	0.002
	706.5	0.079	0.078	0.005	0.002
	707	0.077	0.076	0.005	0.002
	707.5	0.076	0.075	0.004	0.002
	708	0.074	0.074	0.004	0.002
	708.5	0.073	0.072	0.004	0.002
	709	0.072	0.069	0.003	0.001
	709.5	0.071	0.068	0.003	0.001
	710	0.07	0.067	0.004	0.002
	710.5	0.068	0.065	0.004	0.001
	711	0.066	0.064	0.004	0.001
	711.5	0.065	0.065	0.004	0.002
	712	0.063	0.064	0.005	0.002
	712.5	0.062	0.062	0.005	0.002
	713	0.061	0.061	0.004	0.002
	713.5	0.059	0.06	0.004	0.002
	714	0.058	0.059	0.004	0.002
	714.5	0.057	0.058	0.003	0.002
	715	0.055	0.057	0.002	0.002
	715.5	0.054	0.055	0.001	0.002
	716	0.053	0.054	0.002	0.002
	716.5	0.052	0.053	0.001	0.002
	717	0.051	0.052	0.001	0.002
	717.5	0.05	0.051	0.002	0.002
	718	0.05	0.052	0.002	0.002
	718.5	0.049	0.051	0.002	0.003
	719	0.047	0.05	0.002	0.002
	719.5	0.046	0.049	0.002	0.001
	720	0.044	0.048	0.002	0.001
	720.5	0.042	0.046	0.002	0.001
	721	0.041	0.046	0.002	0.001
	721.5	0.04	0.045	0.003	0.001
	722	0.04	0.044	0.002	0.002
	722.5	0.039	0.044	0	0.002
	723	0.039	0.043	0	0.002
	723.5	0.038	0.04	0	0.002
	724	0.037	0.04	0	0.002
	724.5	0.036	0.039	0	0.002
	725	0.036	0.038	0.001	0.002
	725.5	0.035	0.038	0.001	0.002
	726	0.035	0.039	0.001	0.002
	726.5	0.034	0.038	0.001	0.002
	727	0.034	0.038	0.001	0.002
	727.5	0.033	0.037	0.002	0.002
	728	0.032	0.036	0.003	0.002
	728.5	0.032	0.035	0.002	0.002
	729	0.031	0.035	0.003	0.002
	729.5	0.03	0.034	0.003	0.002
	730	0.03	0.034	0.002	0.002
	730.5	0.03	0.034	0.001	0.002
	731	0.029	0.033	0.001	0.002
	731.5	0.029	0.033	0.001	0.002
	732	0.029	0.032	0.001	0.002
	732.5	0.028	0.032	0.001	0.002
	733	0.027	0.031	0.001	0.003
	733.5	0.026	0.03	0.002	0.002
	734	0.026	0.029	0.002	0.001
	734.5	0.026	0.029	0.001	0.001
	735	0.025	0.028	0.002	0.001
	735.5	0.024	0.028	0.002	0.001
	736	0.025	0.028	0.002	0.001
	736.5	0.025	0.027	0.002	0.002
	737	0.024	0.027	0.002	0.002
	737.5	0.022	0.026	0.002	0.002
	738	0.022	0.025	0.002	0.002
	738.5	0.021	0.025	0.001	0.002
	739	0.021	0.024	0.001	0.002
	739.5	0.02	0.024	0.001	0.002
	740	0.022	0.023	0.001	0.001
	740.5	0.021	0.024	0.001	0.002
	741	0.021	0.023	0.001	0.002
	741.5	0.02	0.023	0.001	0.001
	742	0.02	0.022	0.002	0.001
	742.5	0.02	0.022	0.002	0.001
	743	0.02	0.022	0.002	0
	743.5	0.02	0.022	0.002	0
	744	0.02	0.021	0.001	0.002
	744.5	0.019	0.021	0	0.002
	745	0.019	0.021	0	0.002
	745.5	0.019	0.02	0	0.002
	746	0.018	0.019	0	0.002
	746.5	0.018	0.019	0	0.002
	747	0.018	0.018	0.001	0.002
	747.5	0.017	0.017	0.001	0.002
	748	0.017	0.018	0.001	0.002
	748.5	0.017	0.018	0.001	0.002
	749	0.017	0.018	0.002	0.002
	749.5	0.016	0.018	0.001	0.002
	750	0.016	0.017	0.002	0.002
	750.5	0.016	0.017	0.002	0.002
	751	0.016	0.017	0.002	0.002
	751.5	0.015	0.017	0.002	0.002
	752	0.014	0.017	0.002	0.002
	752.5	0.014	0.017	0.002	0.002
	753	0.014	0.016	0.002	0.002
	753.5	0.013	0.016	0.002	0.002
	754	0.013	0.016	0.001	0.002
	754.5	0.015	0.015	0.001	0.002
	755	0.014	0.016	0.001	0.002
	755.5	0.014	0.015	0.001	0.002
	756	0.014	0.015	0.002	0
	756.5	0.013	0.015	0.003	0
	757	0.013	0.014	0.003	0
	757.5	0.013	0.014	0.003	-0.001
	758	0.013	0.014	0.004	0
	758.5	0.013	0.014	0.004	0.001
	759	0.013	0.014	0.002	0.002
	759.5	0.011	0.013	0.002	0.001
	760	0.011	0.013	0.002	0.001
	760.5	0.011	0.013	0.001	0.003
	761	0.011	0.013	0.001	0.004
	761.5	0.011	0.013	0.001	0.004
	762	0.012	0.012	0.001	0.004
	762.5	0.011	0.012	0.001	0.004
	763	0.011	0.012	0.001	0.002
	763.5	0.012	0.012	0.001	0.003
	764	0.012	0.012	0.002	0.003
	764.5	0.012	0.012	0.001	0.003
	765	0.012	0.012	0.002	0.003
	765.5	0.012	0.012	0.002	0.002
	766	0.011	0.012	0.002	0.002
	766.5	0.009	0.011	0.002	0.002
	767	0.009	0.011	0.002	0.002
	767.5	0.009	0.011	0.002	0.001
	768	0.009	0.011	0.002	0.002
	768.5	0.009	0.011	0.002	0.002
	769	0.011	0.011	0.002	0.002
	769.5	0.01	0.01	0.002	0.002
	770	0.011	0.011	0.002	0.001
	770.5	0.011	0.011	0.002	0.001
	771	0.011	0.012	0.002	0.001
	771.5	0.011	0.011	0.002	0.001
	772	0.011	0.009	0.002	0.001
	772.5	0.01	0.009	0.003	0.002
	773	0.01	0.008	0.002	0.003
	773.5	0.01	0.007	0	0.002
	774	0.01	0.008	0	0.002
	774.5	0.01	0.009	-0.001	0.002
	775	0.01	0.009	-0.001	0.002
	775.5	0.01	0.009	-0.001	0.002
	776	0.01	0.009	0.001	0.003
	776.5	0.01	0.008	0.001	0.003
	777	0.009	0.009	0.002	0.002
	777.5	0.009	0.009	0.001	0.002
	778	0.009	0.009	0.002	0.002
	778.5	0.009	0.008	0.003	0.002
	779	0.009	0.008	0.003	0.002
	779.5	0.009	0.008	0.003	0.002
	780	0.009	0.008	0.004	0.002
	780.5	0.009	0.009	0.003	0.001
	781	0.009	0.009	0.002	0.002
	781.5	0.009	0.009	0.002	0.002
	782	0.009	0.008	0.002	0.002
	782.5	0.009	0.008	0.002	0.002
	783	0.009	0.007	0.002	0.002
	783.5	0.008	0.007	0.001	0.002
	784	0.008	0.007	0.001	0.002
	784.5	0.008	0.008	0.001	0.002
	785	0.008	0.008	0.002	0.002
	785.5	0.008	0.008	0.002	0.002
	786	0.008	0.008	0.002	0.002
	786.5	0.008	0.007	0.002	0.002
	787	0.008	0.008	0.002	0.002
	787.5	0.008	0.008	0.002	0.002
	788	0.008	0.008	0.001	0.002
	788.5	0.008	0.008	0.002	0.003
	789	0.008	0.007	0.001	0.002
	789.5	0.008	0.008	0.001	0.003
	790	0.008	0.008	0.002	0.003
	790.5	0.008	0.007	0.002	0.003
	791	0.008	0.007	0.002	0.002
	791.5	0.008	0.007	0.002	0.002
	792	0.008	0.007	0.002	0.002
	792.5	0.008	0.007	0.002	0.002
	793	0.009	0.008	0.002	0.002
	793.5	0.008	0.008	0.002	0.002
	794	0.007	0.008	0.002	0.002
	794.5	0.007	0.008	0.002	0.002
	795	0.006	0.007	0.001	0.002
	795.5	0.006	0.007	0.002	0.002
	796	0.006	0.007	0.002	0.002
	796.5	0.008	0.007	0.002	0.002
	797	0.008	0.007	0.002	0.002
	797.5	0.008	0.007	0.002	0.003
	798	0.008	0.007	0.002	0.003
	798.5	0.008	0.007	0.001	0.002
	799	0.007	0.007	0	0.002
	799.5	0.007	0.007	0	0.002
	800	0.007	0.007	0	0.002
