# Supplementary material for: Potentiating hypoxic microenvironment for antibiotic activation by photodynamic therapy to combat bacterial biofilm infections
Source: Nat Commun. 2022 Jul 5;13:3875. doi: 10.1038/s41467-022-31479-x (PMC9256606; doi:10.1038/s41467-022-31479-x)
Supplement: Supplementary file 4 — Source Data [file 41467_2022_31479_MOESM4_ESM.zip › Source file/Figure 2/Figure 2e.xlsx]

## Sheet: Sheet1
		Transmittance (%)
	Wavenumber (cm-2)	Ce6	MNZ	HA	HC	HCM
	2000	92.523	86.2175	88.1084	85.4812	99.5978
	1999	92.5216	86.2352	88.1088	85.4825	99.6163
	1998	92.5215	86.2518	88.1093	85.4838	99.6393
	1997	92.5217	86.2672	88.1099	85.485	99.6616
	1996	92.5222	86.2832	88.1106	85.4863	99.6808
	1995	92.5246	86.3024	88.1113	85.4876	99.6972
	1994	92.5287	86.3253	88.1118	85.4889	99.7092
	1993	92.5311	86.3486	88.1122	85.4902	99.7164
	1992	92.5295	86.3678	88.1125	85.4914	99.7236
	1991	92.5257	86.3801	88.1127	85.4926	99.7349
	1990	92.5226	86.3876	88.1129	85.4938	99.7455
	1989	92.5215	86.3967	88.1131	85.4951	99.75
	1988	92.5219	86.4134	88.1132	85.4963	99.7528
	1987	92.524	86.4386	88.1132	85.4975	99.7619
	1986	92.5274	86.4678	88.1132	85.4988	99.7775
	1985	92.5304	86.4969	88.1131	85.5	99.7958
	1984	92.5313	86.5241	88.1129	85.5012	99.8183
	1983	92.5299	86.5479	88.1127	85.5024	99.8487
	1982	92.5267	86.5674	88.1124	85.5036	99.8833
	1981	92.5221	86.5853	88.112	85.5047	99.9148
	1980	92.5174	86.6078	88.1116	85.5059	99.9407
	1979	92.515	86.6382	88.1112	85.5071	99.9628
	1978	92.5157	86.6745	88.1107	85.5083	99.979
	1977	92.5181	86.7115	88.1102	85.5095	99.9858
	1976	92.5203	86.7438	88.1097	85.5107	99.9867
	1975	92.5216	86.7664	88.1091	85.5119	99.9885
	1974	92.521	86.776	88.1083	85.5131	99.9922
	1973	92.5168	86.7734	88.1075	85.5143	99.9952
	1972	92.5096	86.7632	88.1066	85.5154	99.9986
	1971	92.5026	86.7507	88.1057	85.5166	100.004
	1970	92.4988	86.7412	88.1047	85.5178	100.008
	1969	92.4986	86.7395	88.1038	85.5191	100.003
	1968	92.5006	86.747	88.1028	85.5204	99.9925
	1967	92.5035	86.757	88.1018	85.5217	99.981
	1966	92.5056	86.7577	88.1007	85.5231	99.9679
	1965	92.5052	86.7421	88.0995	85.5244	99.9477
	1964	92.5023	86.713	88.0982	85.5256	99.9208
	1963	92.4986	86.6782	88.0969	85.5269	99.8941
	1962	92.4959	86.6435	88.0955	85.5281	99.8704
	1961	92.495	86.612	88.0941	85.5295	99.8461
	1960	92.4967	86.585	88.0926	85.5308	99.8192
	1959	92.5013	86.5614	88.0912	85.5323	99.7913
	1958	92.5073	86.5379	88.0897	85.5337	99.764
	1957	92.5119	86.5127	88.0881	85.5352	99.739
	1956	92.5137	86.4867	88.0864	85.5366	99.7207
	1955	92.5134	86.4616	88.0846	85.538	99.7122
	1954	92.5119	86.4394	88.0827	85.5394	99.7095
	1953	92.5104	86.425	88.0807	85.5408	99.707
	1952	92.51	86.4245	88.0786	85.5422	99.7053
	1951	92.5118	86.4385	88.0765	85.5436	99.7076
	1950	92.5152	86.4603	88.0744	85.545	99.711
	1949	92.5186	86.4814	88.0723	85.5464	99.7115
	1948	92.5204	86.4942	88.0701	85.5478	99.7102
	1947	92.5205	86.4908	88.0678	85.5491	99.7082
	1946	92.5197	86.4665	88.0653	85.5504	99.6996
	1945	92.5187	86.4268	88.0625	85.5517	99.678
	1944	92.5177	86.3837	88.0594	85.5529	99.6458
	1943	92.5168	86.3432	88.0562	85.5541	99.6094
	1942	92.5163	86.3004	88.0533	85.5554	99.567
	1941	92.5163	86.2468	88.0507	85.5566	99.5101
	1940	92.5172	86.175	88.0481	85.5578	99.4311
	1939	92.5186	86.0755	88.0454	85.559	99.325
	1938	92.5193	85.9367	88.0424	85.5601	99.1859
	1937	92.5183	85.754	88.0384	85.5612	99.0122
	1936	92.516	85.54	88.0335	85.5622	98.8176
	1935	92.5136	85.3257	88.0284	85.5632	98.6311
	1934	92.5119	85.1523	88.0239	85.5641	98.486
	1933	92.5109	85.0602	88.0199	85.5651	98.4115
	1932	92.5106	85.0729	88.0165	85.566	98.4264
	1931	92.5108	85.1829	88.0139	85.5669	98.5258
	1930	92.5109	85.3564	88.012	85.5678	98.6806
	1929	92.5101	85.5508	88.0093	85.5685	98.8528
	1928	92.5081	85.7328	88.0048	85.5692	99.016
	1927	92.5055	85.8862	87.9992	85.5698	99.1591
	1926	92.5031	86.0106	87.9935	85.5703	99.2756
	1925	92.5012	86.1214	87.9876	85.5708	99.3678
	1924	92.4996	86.2357	87.9809	85.5712	99.4497
	1923	92.4982	86.3541	87.9751	85.5717	99.5336
	1922	92.4969	86.4609	87.9712	85.5721	99.6163
	1921	92.4957	86.5466	87.9674	85.5724	99.6876
	1920	92.4946	86.617	87.9612	85.5727	99.7485
	1919	92.493	86.6786	87.9531	85.5729	99.8075
	1918	92.4906	86.7255	87.9453	85.573	99.8621
	1917	92.4877	86.7521	87.9382	85.573	99.9019
	1916	92.485	86.7666	87.9308	85.5731	99.923
	1915	92.4831	86.7791	87.9237	85.5731	99.9279
	1914	92.4818	86.7894	87.9184	85.5731	99.9169
	1913	92.4806	86.793	87.9137	85.5732	99.8912
	1912	92.4789	86.7904	87.9072	85.5732	99.8599
	1911	92.4767	86.7845	87.8988	85.5731	99.8344
	1910	92.4741	86.7748	87.8898	85.573	99.8201
	1909	92.4711	86.7618	87.8796	85.5728	99.8177
	1908	92.468	86.752	87.8683	85.5725	99.8289
	1907	92.4655	86.7526	87.8579	85.5722	99.8526
	1906	92.4639	86.7624	87.8502	85.5718	99.8776
	1905	92.4627	86.7773	87.8448	85.5715	99.8931
	1904	92.4616	86.7949	87.8387	85.5711	99.8985
	1903	92.4603	86.8108	87.8313	85.5707	99.8973
	1902	92.4588	86.8175	87.8234	85.5702	99.8886
	1901	92.4566	86.8117	87.8136	85.5697	99.8715
	1900	92.4538	86.799	87.8009	85.5691	99.8521
	1899	92.4512	86.7883	87.7874	85.5684	99.8388
	1898	92.4494	86.7856	87.776	85.5678	99.8335
	1897	92.4484	86.7972	87.7667	85.567	99.8381
	1896	92.4478	86.829	87.7574	85.5663	99.8602
	1895	92.4473	86.8762	87.7486	85.5655	99.902
	1894	92.447	86.9228	87.7418	85.5648	99.9506
	1893	92.4468	86.9573	87.7353	85.5639	99.9891
	1892	92.4472	86.9828	87.7257	85.563	100.013
	1891	92.4479	87.0067	87.7125	85.562	100.029
	1890	92.4475	87.0269	87.6985	85.561	100.035
	1889	92.4452	87.0387	87.6849	85.56	100.03
	1888	92.4426	87.0462	87.671	85.5589	100.017
	1887	92.4424	87.0549	87.6579	85.5578	100.001
	1886	92.4445	87.0613	87.6472	85.5567	99.9793
	1885	92.447	87.0584	87.6374	85.5555	99.954
	1884	92.4484	87.0444	87.6256	85.5543	99.9329
	1883	92.4494	87.0211	87.6123	85.553	99.9213
	1882	92.4504	86.9897	87.5998	85.5517	99.9141
	1881	92.4504	86.9551	87.5875	85.5502	99.9052
	1880	92.4493	86.9283	87.5737	85.5487	99.8966
	1879	92.4486	86.9191	87.56	85.5473	99.8941
	1878	92.449	86.9271	87.5486	85.5458	99.8947
	1877	92.4501	86.9473	87.5384	85.5444	99.8912
	1876	92.4515	86.9762	87.526	85.543	99.885
	1875	92.4528	87.0072	87.5114	85.5415	99.8803
	1874	92.4533	87.0259	87.4976	85.5398	99.8726
	1873	92.4526	87.0229	87.4854	85.5379	99.8549
	1872	92.4519	87.0068	87.4724	85.536	99.8331
	1871	92.4523	86.9952	87.4584	85.5339	99.8211
	1870	92.4522	86.9947	87.4461	85.5318	99.8221
	1869	92.4498	86.9976	87.4355	85.5299	99.8274
	1868	92.4463	86.9988	87.423	85.5282	99.8346
	1867	92.4449	86.9987	87.4079	85.5265	99.8438
	1866	92.4466	86.9933	87.3928	85.5248	99.8449
	1865	92.4491	86.9794	87.3774	85.5229	99.8283
	1864	92.4498	86.9623	87.3587	85.5209	99.7973
	1863	92.4489	86.9498	87.3376	85.5186	99.7609
	1862	92.4478	86.9431	87.3189	85.5161	99.723
	1861	92.4467	86.941	87.3033	85.5138	99.6877
	1860	92.4457	86.9459	87.2876	85.5115	99.6665
	1859	92.446	86.9577	87.2712	85.5091	99.666
	1858	92.4479	86.9679	87.2571	85.5069	99.6775
	1857	92.4485	86.9684	87.2447	85.5048	99.688
	1856	92.4464	86.9614	87.2299	85.5026	99.6958
	1855	92.4431	86.9516	87.2124	85.5002	99.7021
	1854	92.4404	86.9378	87.1959	85.4977	99.6993
	1853	92.4375	86.9167	87.1803	85.4951	99.6779
	1852	92.435	86.8902	87.1629	85.4924	99.6359
	1851	92.4359	86.8624	87.145	85.4893	99.58
	1850	92.4382	86.8304	87.1289	85.4861	99.5138
	1849	92.4354	86.7875	87.1133	85.4828	99.4399
	1848	92.4259	86.7345	87.0952	85.4792	99.3678
	1847	92.4173	86.6825	87.0744	85.4754	99.3108
	1846	92.4165	86.6454	87.0524	85.4716	99.2785
	1845	92.4167	86.6312	87.0297	85.468	99.2733
	1844	92.4076	86.6367	87.0096	85.4652	99.291
	1843	92.3959	86.6522	86.9953	85.4633	99.3224
	1842	92.396	86.6676	86.9839	85.4618	99.3493
	1841	92.407	86.6745	86.969	85.4596	99.3545
	1840	92.4167	86.6706	86.949	85.456	99.3356
	1839	92.4169	86.6545	86.9263	85.4511	99.2983
	1838	92.4081	86.6243	86.9026	85.4453	99.2433
	1837	92.3953	86.5853	86.8769	85.4394	99.1767
	1836	92.382	86.5481	86.8495	85.4341	99.1134
	1835	92.3714	86.5163	86.8267	85.4306	99.0624
	1834	92.3672	86.4832	86.8134	85.4297	99.0164
	1833	92.3706	86.4447	86.8045	85.4299	98.9658
	1832	92.3791	86.4057	86.7939	85.4291	98.9163
	1831	92.3799	86.3664	86.7792	85.4264	98.8804
	1830	92.3564	86.3099	86.7593	85.4215	98.8502
	1829	92.3146	86.2259	86.7342	85.4141	98.805
	1828	92.2841	86.1287	86.7043	85.4043	98.7342
	1827	92.2868	86.0385	86.6724	85.3934	98.6389
	1826	92.3078	85.959	86.6423	85.3842	98.5215
	1825	92.3147	85.877	86.6171	85.3801	98.3842
	1824	92.3056	85.7794	86.5964	85.3819	98.2377
	1823	92.3072	85.6563	86.5764	85.3858	98.086
	1822	92.3311	85.4932	86.555	85.3875	97.9141
	1821	92.3601	85.2742	86.5314	85.3847	97.7041
	1820	92.3807	84.9955	86.5048	85.3769	97.4538
	1819	92.3975	84.6618	86.4745	85.3644	97.1671
	1818	92.4152	84.2705	86.4449	85.35	96.8329
	1817	92.4288	83.816	86.422	85.339	96.4376
	1816	92.4356	83.2946	86.4032	85.3339	95.9744
	1815	92.4482	82.7002	86.385	85.3325	95.4349
	1814	92.4732	82.0212	86.3667	85.3321	94.8064
	1813	92.4992	81.2507	86.3477	85.3316	94.0909
	1812	92.5151	80.4036	86.3224	85.3297	93.3258
	1811	92.5199	79.5202	86.2852	85.3223	92.5699
	1810	92.5186	78.6744	86.2448	85.3099	91.889
	1809	92.5127	77.9678	86.2113	85.2973	91.3567
	1808	92.5061	77.4885	86.1814	85.2867	91.037
	1807	92.5087	77.2696	86.153	85.2774	90.9499
	1806	92.522	77.3053	86.1325	85.2704	91.0762
	1805	92.5373	77.5779	86.1195	85.2659	91.3813
	1804	92.548	78.0497	86.1001	85.2591	91.8196
	1803	92.5582	78.6616	86.07	85.2467	92.3409
	1802	92.5625	79.3445	86.0368	85.2327	92.8979
	1801	92.5446	80.0341	86.0054	85.2235	93.4489
	1800	92.5065	80.6765	85.9706	85.2184	93.9579
	1799	92.4676	81.2348	85.9304	85.2109	94.3942
	1798	92.4393	81.6998	85.898	85.2012	94.7439
	1797	92.414	82.0845	85.8779	85.1939	95.0189
	1796	92.3888	82.4067	85.8569	85.1874	95.2466
	1795	92.3806	82.6805	85.827	85.1763	95.451
	1794	92.3922	82.9235	85.7911	85.1575	95.6473
	1793	92.3887	83.1533	85.7539	85.1355	95.8377
	1792	92.3483	83.3772	85.7149	85.1176	96.0196
	1791	92.2967	83.587	85.6735	85.1054	96.1867
	1790	92.2626	83.7689	85.6365	85.0992	96.3234
	1789	92.2441	83.9201	85.6026	85.0962	96.4183
	1788	92.2331	84.0501	85.5604	85.0873	96.477
	1787	92.2276	84.1687	85.5086	85.0659	96.5132
	1786	92.2142	84.2763	85.4608	85.0378	96.5358
	1785	92.171	84.3679	85.4255	85.0144	96.5537
	1784	92.1005	84.4419	85.3929	84.9977	96.5769
	1783	92.0398	84.501	85.3609	84.9834	96.6046
	1782	92.0031	84.5493	85.3286	84.9679	96.6292
	1781	91.9618	84.5891	85.2931	84.9519	96.6442
	1780	91.903	84.6232	85.2573	84.9399	96.6559
	1779	91.8453	84.6509	85.2226	84.9302	96.6666
	1778	91.8002	84.6664	85.1898	84.9163	96.6616
	1777	91.736	84.6646	85.1528	84.8937	96.6269
	1776	91.6269	84.646	85.1105	84.8666	96.5659
	1775	91.5009	84.6161	85.0692	84.8431	96.4949
	1774	91.3954	84.5794	85.0241	84.8209	96.424
	1773	91.2979	84.5305	84.9703	84.7965	96.342
	1772	91.1969	84.4708	84.9218	84.7754	96.2457
	1771	91.1249	84.4253	84.877	84.7543	96.1653
	1770	91.0876	84.4212	84.8211	84.7232	96.1245
	1769	91.0403	84.4758	84.759	84.6846	96.1381
	1768	90.9357	84.5918	84.7064	84.6502	96.2231
	1767	90.7798	84.7464	84.6659	84.6256	96.3672
	1766	90.6163	84.9065	84.6204	84.6018	96.5192
	1765	90.4688	85.0604	84.5626	84.5709	96.6369
	1764	90.328	85.223	84.5007	84.5356	96.7241
	1763	90.1678	85.4069	84.4431	84.5023	96.805
	1762	89.9614	85.5929	84.3884	84.4733	96.8817
	1761	89.7178	85.7478	84.3379	84.4461	96.9356
	1760	89.4829	85.862	84.2917	84.416	96.9628
	1759	89.2787	85.9492	84.2397	84.3774	96.9741
	1758	89.0699	86.0269	84.171	84.3258	96.9859
	1757	88.7878	86.0974	84.0864	84.2651	97.0069
	1756	88.4247	86.1501	84.014	84.209	97.0338
	1755	88.0448	86.1794	83.9632	84.1612	97.051
	1754	87.6876	86.1938	83.9098	84.1085	97.0366
	1753	87.3268	86.2124	83.8399	84.0423	96.9838
	1752	86.9228	86.25	83.7773	83.9759	96.9108
	1751	86.4745	86.2989	83.738	83.9244	96.8435
	1750	86.0101	86.3406	83.6945	83.8753	96.5358
	1749	85.5299	86.3699	83.6164	83.8078	96.1267
	1748	85.0121	86.39	83.5165	83.7244	95.8137
	1747	84.4698	86.405	83.4306	83.6406	95.4042
	1746	83.9239	86.4221	83.3573	83.5555	95.299
	1745	83.3654	86.4519	83.2846	83.4626	94.9935
	1744	82.7861	86.5003	83.2226	83.3697	94.6987
	1743	82.206	86.5603	83.1727	83.2819	94.4296
	1742	81.6413	86.6224	83.1108	83.184	94.1792
	1741	81.0601	86.6886	83.0206	83.0561	93.928
	1740	80.4172	86.7609	82.9194	82.8999	93.6664
	1739	79.7419	86.8221	82.8375	82.7402	93.3877
	1738	79.1176	86.8534	82.7679	82.5924	93.0792
	1737	78.5648	86.8604	82.6825	82.4487	92.4802
	1736	78.0346	86.88	82.5749	82.2869	92.1151
	1735	77.4352	86.9362	82.4659	82.0953	91.515
	1734	76.738	86.9898	82.3932	81.8994	91.1639
	1733	76.083	87.0092	82.3311	81.7201	90.5567
	1732	75.5742	87.0151	82.2355	81.5494	89.9604
	1731	75.1339	87.0213	82.1137	81.3807	89.3743
	1730	74.6395	87.0217	81.9894	81.2157	88.7867
	1729	74.044	87.0126	81.8639	81.0584	88.1877
	1728	73.3788	87.0027	81.7423	80.9187	87.8264
	1727	72.6794	87.0015	81.6411	80.8047	87.4549
	1726	71.9237	87.0087	81.5531	80.7099	86.8163
	1725	71.0512	87.0202	81.458	80.6211	86.1539
	1724	70.0184	87.0319	81.3465	80.533	85.2344
	1723	68.8321	87.0288	81.2296	80.4476	84.5765
	1722	67.5352	86.9909	81.1246	80.3686	83.672
	1721	66.1308	86.9171	81.0204	80.2941	83.0048
	1720	64.5093	86.8313	80.8931	80.2194	82.5829
	1719	62.4724	86.752	80.7377	80.1464	82.6692
	1718	59.98	86.6654	80.5863	80.0903	82.9853
	1717	57.3832	86.5666	80.459	80.0592	83.5127
	1716	55.0965	86.4878	80.3143	80.0304	83.79
	1715	53.2278	86.4436	80.1373	79.9881	84.0969
	1714	51.8029	86.4161	79.9667	79.9453	84.4253
	1713	50.9589	86.3965	79.8066	79.9072	84.7682
	1712	50.7958	86.3975	79.624	79.8618	85.1346
	1711	51.2535	86.4285	79.4227	79.8076	85.5296
	1710	52.1775	86.4829	79.2407	79.7614	85.9461
	1709	53.3884	86.5522	79.0828	79.7314	86.3776
	1708	54.6921	86.6397	78.9167	79.7075	86.8305
	1707	55.9282	86.7496	78.7216	79.6776	87.5638
	1706	56.9738	86.8606	78.5121	79.6434	88.0607
	1705	57.7315	86.9352	78.3084	79.613	88.5419
	1704	58.191	86.9611	78.097	79.5795	88.7465
	1703	58.4612	86.9563	77.8653	79.5349	88.9264
	1702	58.6817	86.9597	77.6017	79.472	89.356
	1701	58.8767	86.9889	77.2933	79.4037	89.5443
	1700	58.9724	87.0129	76.9879	79.3622	89.7122
	1699	58.9845	87.0209	76.7205	79.338	90.1176
	1698	58.9878	87.0187	76.4712	79.3118	90.2586
	1697	58.9921	87.0071	76.1736	79.2779	90.3761
	1696	58.947	86.9857	75.7962	79.2274	90.4928
	1695	58.8161	86.9471	75.4023	79.1563	90.6311
	1694	58.6439	86.8933	75.049	79.0692	90.7833
	1693	58.4741	86.8302	74.7121	78.9767	90.9239
	1692	58.3137	86.7652	74.3539	78.8858	91.0449
	1691	58.2009	86.7074	73.9749	78.7998	90.8983
	1690	58.2025	86.6603	73.5965	78.7224	90.73
	1689	58.3541	86.6216	73.2319	78.6555	90.5443
	1688	58.6416	86.5871	72.8962	78.6009	90.3564
	1687	59.0842	86.5558	72.5828	78.5498	90.1765
	1686	59.8068	86.5376	72.2299	78.471	89.9983
	1685	60.9434	86.5347	71.7535	78.3382	89.7878
	1684	62.3631	86.5287	71.2005	78.1732	89.5352
	1683	63.7036	86.5233	70.7214	78.0228	89.3153
	1682	64.8269	86.5292	70.3282	77.8954	89.1452
	1681	65.8551	86.54	69.9351	77.7703	88.9763
	1680	66.8559	86.5441	69.5337	77.6474	88.7907
	1679	67.7911	86.5278	69.1643	77.5378	88.5923
	1678	68.6342	86.485	68.8216	77.4334	88.3714
	1677	69.439	86.428	68.4502	77.3064	88.1072
	1676	70.228	86.3701	68.0348	77.1481	87.7964
	1675	70.9157	86.303	67.6427	76.9873	87.4661
	1674	71.4418	86.2156	67.3107	76.8432	87.1513
	1673	71.8663	86.1131	67.0072	76.7055	86.8472
	1672	72.2587	86.0078	66.7041	76.5665	86.5383
	1671	72.6156	85.9016	66.3992	76.4311	86.2232
	1670	72.9112	85.7827	66.0865	76.3031	85.8975
	1669	73.1379	85.6505	65.7617	76.1773	85.5684
	1668	73.3017	85.5253	65.4592	76.0573	85.2678
	1667	73.414	85.4138	65.215	75.9533	85.0105
	1666	73.499	85.3009	65.0103	75.8585	84.769
	1665	73.5903	85.1823	64.8021	75.7547	84.5125
	1664	73.6902	85.0754	64.5751	75.6357	84.2432
	1663	73.7747	84.9928	64.3651	75.5205	83.9836
	1662	73.8545	84.9322	64.1962	75.4254	83.7527
	1661	73.9683	84.8901	64.0407	75.3402	83.5521
	1660	74.1306	84.8653	63.8958	75.2615	83.3787
	1659	74.317	84.8453	63.7896	75.1992	83.2334
	1658	74.4939	84.8018	63.7215	75.156	83.1009
	1657	74.6314	84.717	63.662	75.1212	82.956
	1656	74.731	84.6053	63.6013	75.0932	82.7978
	1655	74.8381	84.5091	63.5392	75.0675	82.6767
	1654	74.9845	84.4186	63.4416	75.0337	82.5907
	1653	75.1484	84.2801	63.3343	74.996	82.4538
	1652	75.3261	84.1639	63.2612	74.9483	82.3113
	1651	75.567	84.137	63.2147	74.8856	82.2275
	1650	75.8317	84.1574	63.1716	74.8219	82.1654
	1649	76.0271	84.1917	63.1281	74.7724	82.0971
	1648	76.1375	84.2384	63.0731	74.7379	82.0296
	1647	76.1895	84.2832	63.0166	74.7211	81.9756
	1646	76.2143	84.2959	62.9779	74.7171	81.9339
	1645	76.251	84.2725	62.9451	74.7079	81.8933
	1644	76.3222	84.2347	62.8927	74.6775	81.8538
	1643	76.4022	84.1913	62.828	74.6326	81.8211
	1642	76.4664	84.1333	62.7691	74.5873	81.791
	1641	76.5206	84.0548	62.7124	74.5457	81.752
	1640	76.5772	83.9688	62.6582	74.5096	81.7044
	1639	76.6327	83.8903	62.61	74.4837	81.6579
	1638	76.6977	83.8201	62.5626	74.4674	81.6126
	1637	76.7977	83.7509	62.484	74.4481	81.5618
	1636	76.9239	83.675	62.3612	74.418	81.5027
	1635	77.0169	83.5919	62.2361	74.3834	81.4551
	1634	77.0617	83.5016	62.1291	74.3426	81.423
	1633	77.1234	83.4008	62.0183	74.2878	81.3875
	1632	77.2464	83.2913	61.8887	74.2216	81.3449
	1631	77.4544	83.1719	61.7579	74.1576	81.3
	1630	77.7561	83.0313	61.6387	74.1069	81.2452
	1629	78.1166	82.8623	61.5165	74.068	81.1689
	1628	78.4611	82.674	61.3801	74.0332	81.0757
	1627	78.729	82.4747	61.252	74.0016	80.9743
	1626	78.9168	82.2541	61.1437	73.9683	80.8541
	1625	79.0524	81.9982	61.0315	73.9172	80.6976
	1624	79.1347	81.7082	60.9013	73.8409	80.508
	1623	79.1186	81.3952	60.7854	73.7565	80.3075
	1622	78.9713	81.0781	60.7134	73.6828	80.1176
	1621	78.6981	80.7781	60.6671	73.6171	79.9442
	1620	78.3151	80.5064	60.6301	73.5558	79.7861
	1619	77.8366	80.2527	60.6132	73.5047	79.6456
	1618	77.3023	79.982	60.6225	73.4628	79.514
	1617	76.804	79.6657	60.6379	73.4146	79.3692
	1616	76.4663	79.3373	60.6524	73.3537	79.2162
	1615	76.3399	79.0547	60.6874	73.2995	79.0829
	1614	76.3481	78.8192	60.7552	73.2707	78.9672
	1613	76.3742	78.6067	60.8518	73.267	78.8564
	1612	76.3368	78.4176	60.9828	73.2831	78.761
	1611	76.1945	78.2631	61.1722	73.3257	78.6998
	1610	75.9206	78.1379	61.4227	73.399	78.6792
	1609	75.4808	78.0271	61.7023	73.4876	78.6947
	1608	74.8359	77.9219	61.9937	73.5769	78.7461
	1607	73.9725	77.8096	62.3134	73.6714	78.8269
	1606	72.9123	77.6674	62.6668	73.7775	78.9172
	1605	71.695	77.483	63.0387	73.8895	78.9977
	1604	70.3972	77.2661	63.4335	74.0074	79.0636
	1603	69.1572	77.0239	63.8696	74.1411	79.1128
	1602	68.1414	76.7465	64.3463	74.2917	79.1312
	1601	67.4703	76.4285	64.8453	74.4456	79.1102
	1600	67.2	76.0789	65.358	74.5908	79.0578
	1599	67.338	75.702	65.8872	74.728	78.984
	1598	67.8401	75.2838	66.4267	74.8592	78.8861
	1597	68.6059	74.8151	66.962	74.981	78.7606
	1596	69.5201	74.3071	67.4888	75.0953	78.6138
	1595	70.488	73.7688	68.0123	75.2134	78.4457
	1594	71.424	73.1919	68.531	75.344	78.2422
	1593	72.2501	72.5681	69.0322	75.481	77.9922
	1592	72.9164	71.9028	69.5067	75.6138	77.697
	1591	73.4098	71.1963	69.9537	75.7395	77.3539
	1590	73.7355	70.437	70.3675	75.8567	76.9513
	1589	73.9048	69.6299	70.7339	75.9579	76.4904
	1588	73.944	68.8071	71.0494	76.0394	75.9909
	1587	73.8992	67.9968	71.3269	76.1115	75.4696
	1586	73.8197	67.2024	71.5804	76.1882	74.9311
	1585	73.7288	66.426	71.8038	76.2683	74.3859
	1584	73.6336	65.6884	71.9966	76.3463	73.8567
	1583	73.5506	65.0178	72.1703	76.4252	73.3733
	1582	73.5014	64.4371	72.3191	76.5016	72.9693
	1581	73.4942	63.9688	72.4257	76.5606	72.6756
	1580	73.5304	63.6325	72.4908	76.5951	72.5047
	1579	73.6414	63.4237	72.5268	76.6153	72.4466
	1578	73.9126	63.3125	72.5287	76.6281	72.4866
	1577	74.4476	63.258	72.4861	76.6278	72.603
	1576	75.2433	63.2131	72.4237	76.6147	72.7322
	1575	76.1501	63.1335	72.3794	76.6025	72.7905
	1574	77.0232	62.9909	72.3477	76.598	72.7458
	1573	77.8236	62.7745	72.3097	76.5974	72.6176
	1572	78.5866	62.4695	72.2676	76.5964	72.4246
	1571	79.3521	62.0307	72.2196	76.5893	72.15
	1570	80.1058	61.4106	72.1534	76.574	71.7588
	1569	80.7876	60.6479	72.0635	76.5484	71.2706
	1568	81.3673	59.837	71.981	76.5218	70.7319
	1567	81.8776	58.9987	71.9336	76.5105	70.1322
	1566	82.3603	58.0873	71.9155	76.5203	69.4347
	1565	82.8098	57.1015	71.9133	76.5451	68.6604
	1564	83.1745	56.123	71.9351	76.5834	67.8867
	1563	83.4213	55.2357	71.9875	76.6343	67.1756
	1562	83.5954	54.4156	72.0574	76.6878	66.5031
	1561	83.8193	53.5374	72.1165	76.7143	65.789
	1560	84.0836	52.3631	72.1723	76.7114	64.8372
	1559	84.3065	50.7654	72.2758	76.7394	63.4881
	1558	84.489	49.1147	72.4126	76.808	62.0633
	1557	84.6499	47.7269	72.5303	76.8685	60.8308
	1556	84.8147	46.4435	72.6354	76.9098	59.613
	1555	84.932	45.0438	72.7805	76.9594	58.2153
	1554	84.9699	43.5052	72.9718	77.0217	56.6581
	1553	84.9514	41.9639	73.1711	77.0776	55.099
	1552	84.9042	40.5082	73.367	77.1144	53.6016
	1551	84.805	39.083	73.5771	77.144	52.0846
	1550	84.6417	37.6089	73.8239	77.1871	50.486
	1549	84.4669	36.0868	74.0996	77.2531	48.8403
	1548	84.3497	34.5377	74.3876	77.3359	47.1485
	1547	84.3198	32.8873	74.7025	77.4349	45.2621
	1546	84.356	30.9903	75.0646	77.5574	42.9695
	1545	84.4191	28.7564	75.4583	77.7055	40.1468
	1544	84.481	26.241	75.8434	77.8671	36.8404
	1543	84.5213	23.5613	76.1966	78.0279	33.1417
	1542	84.5285	20.7238	76.5393	78.1911	28.9691
	1541	84.5308	17.5996	76.9046	78.3756	24.0611
	1540	84.5832	14.2315	77.2988	78.5849	18.5736
	1539	84.6869	11.1523	77.7047	78.7919	13.633
	1538	84.8283	8.89201	78.077	78.9618	10.2186
	1537	85.0094	7.47452	78.3922	79.0861	8.26075
	1536	85.1772	6.73467	78.6836	79.1821	7.37043
	1535	85.287	6.72291	79.0106	79.267	7.5574
	1534	85.3171	7.69511	79.3896	79.3491	9.21998
	1533	85.2894	9.6966	79.7723	79.4275	12.4495
	1532	85.2639	12.3992	80.1029	79.4988	16.7058
	1531	85.2757	15.5219	80.3863	79.5681	21.4945
	1530	85.3348	19.0016	80.6695	79.6521	26.6667
	1529	85.4341	22.7444	80.9754	79.7641	32.046
	1528	85.5543	26.5619	81.2884	79.9039	37.327
	1527	85.6791	30.2961	81.6008	80.067	42.263
	1526	85.7897	33.7559	81.9126	80.2467	46.614
	1525	85.8687	36.6574	82.2027	80.4262	50.0866
	1524	85.9133	38.881	82.4528	80.5894	52.6319
	1523	85.9313	40.6534	82.6763	80.7368	54.6182
	1522	85.9304	42.3121	82.9083	80.8864	56.5048
	1521	85.9203	43.9389	83.1525	81.0441	58.3791
	1520	85.92	45.3831	83.365	81.1853	60.0149
	1519	85.927	46.5762	83.5292	81.296	61.3178
	1518	85.8887	47.5286	83.6708	81.3922	62.3302
	1517	85.7612	48.1593	83.8122	81.49	63.0023
	1516	85.5605	48.3917	83.9408	81.5813	63.2839
	1515	85.3375	48.2829	84.0396	81.6473	63.2421
	1514	85.1257	47.8946	84.1184	81.6833	62.9201
	1513	84.9297	47.195	84.209	81.6995	62.2638
	1512	84.7495	46.1882	84.3201	81.705	61.2733
	1511	84.5887	44.9942	84.4286	81.7005	60.0693
	1510	84.4484	43.6938	84.5254	81.6881	58.7137
	1509	84.3301	42.2007	84.6229	81.6751	57.0842
	1508	84.2465	40.3536	84.7123	81.6649	54.985
	1507	84.2325	38.1749	84.7569	81.6518	52.4674
	1506	84.2513	36.0832	84.777	81.6391	50.0874
	1505	84.2536	34.5165	84.792	81.6284	48.3623
	1504	84.2799	33.5101	84.7776	81.6067	47.2922
	1503	84.2955	32.8691	84.7353	81.5781	46.6474
	1502	84.2425	32.3659	84.6933	81.5578	46.177
	1501	84.1074	31.7957	84.6697	81.5574	45.6438
	1500	83.8918	31.0323	84.6616	81.5828	44.8775
	1499	83.5866	29.9957	84.6486	81.6322	43.7256
	1498	83.1857	28.5402	84.6281	81.7023	41.9236
	1497	82.7214	26.5167	84.6316	81.7984	39.2107
	1496	82.2626	24.0422	84.6611	81.9118	35.725
	1495	81.8834	21.4611	84.6815	82.0122	31.9456
	1494	81.6286	18.9556	84.6778	82.083	28.1296
	1493	81.5083	16.4604	84.657	82.1293	24.1897
	1492	81.5183	13.9041	84.6184	82.1593	20.0367
	1491	81.6353	11.3913	84.5559	82.1805	15.8747
	1490	81.8327	9.20834	84.481	82.2067	12.2538
	1489	82.0966	7.65223	84.4125	82.25	9.74127
	1488	82.4007	6.82455	84.3435	82.304	8.49568
	1487	82.7062	6.60632	84.2685	82.3565	8.27003
	1486	82.9992	6.77897	84.2098	82.407	8.68905
	1485	83.288	7.13833	84.158	82.449	9.42515
	1484	83.5893	7.54512	84.0866	82.4683	10.2357
	1483	83.9057	7.88983	83.9899	82.4617	10.9033
	1482	84.2086	8.05862	83.875	82.4371	11.212
	1481	84.4648	7.99099	83.7521	82.4065	11.0589
	1480	84.6632	7.74048	83.623	82.3748	10.5428
	1479	84.81	7.40309	83.4957	82.3427	9.83124
	1478	84.8923	7.02566	83.3834	82.3133	9.02451
	1477	84.8837	6.64249	83.2894	82.2915	8.22208
	1476	84.7833	6.332	83.1922	82.2704	7.58274
	1475	84.6271	6.17077	83.075	82.2332	7.22684
	1474	84.4406	6.17926	82.9334	82.1649	7.18241
	1473	84.2168	6.35909	82.7604	82.064	7.47137
	1472	83.9646	6.71936	82.5646	81.9494	8.10512
	1471	83.7126	7.2392	82.3697	81.8418	9.00401
	1470	83.4745	7.87515	82.1966	81.7491	10.0698
	1469	83.2463	8.61833	82.0491	81.6702	11.2883
	1468	83.0309	9.5005	81.9125	81.5989	12.6953
	1467	82.8347	10.5491	81.7683	81.5248	14.2989
	1466	82.6422	11.7278	81.6034	81.4382	16.0183
	1465	82.4159	12.8844	81.4142	81.3368	17.6238
	1464	82.1418	13.7947	81.2195	81.2295	18.8024
	1463	81.8322	14.3099	81.0373	81.1219	19.3791
	1462	81.488	14.4272	80.8743	81.0129	19.4067
	1461	81.0912	14.2408	80.7336	80.9059	19.0653
	1460	80.6269	13.8997	80.6102	80.8086	18.5833
	1459	80.0961	13.582	80.4794	80.7193	18.207
	1458	79.5017	13.4704	80.3047	80.6201	18.1929
	1457	78.8895	13.6998	80.0964	80.5078	18.7152
	1456	78.3794	14.235	79.8977	80.399	19.6377
	1455	78.053	14.8886	79.707	80.2924	20.6202
	1454	77.8395	15.5091	79.4967	80.1745	21.467
	1453	77.6275	16.0375	79.2759	80.0507	22.1423
	1452	77.3983	16.4544	79.0771	79.939	22.6399
	1451	77.1818	16.7457	78.9095	79.8494	22.9346
	1450	76.9806	16.8856	78.7563	79.7736	22.9828
	1449	76.7701	16.85	78.6058	79.7024	22.7613
	1448	76.5368	16.6528	78.4498	79.6325	22.312
	1447	76.2857	16.3445	78.2756	79.5576	21.7201
	1446	76.0221	15.9566	78.0633	79.4632	21.0319
	1445	75.7528	15.491	77.8136	79.3429	20.2555
	1444	75.5019	14.9687	77.5557	79.212	19.4283
	1443	75.2807	14.4301	77.3004	79.0871	18.6052
	1442	75.0777	13.8908	77.0469	78.9759	17.8011
	1441	74.8856	13.3509	76.8098	78.8842	17.0193
	1440	74.7185	12.8329	76.6049	78.8156	16.2955
	1439	74.581	12.3463	76.4041	78.7545	15.6341
	1438	74.4367	11.8327	76.1507	78.6696	14.9469
	1437	74.2409	11.2318	75.8341	78.5537	14.1692
	1436	74.0231	10.6193	75.5091	78.4383	13.4247
	1435	73.8645	10.1271	75.2078	78.3438	12.8613
	1434	73.7876	9.75462	74.9118	78.2601	12.4315
	1433	73.7755	9.42962	74.6148	78.184	12.0343
	1432	73.8309	9.14596	74.3343	78.1268	11.6793
	1431	73.9611	8.94614	74.0676	78.0922	11.429
	1430	74.1521	8.84062	73.787	78.063	11.2996
	1429	74.3912	8.82345	73.4906	78.0226	11.3068
	1428	74.6771	8.93251	73.2022	77.9672	11.525
	1427	75.0091	9.20673	72.9294	77.8947	11.998
	1426	75.3839	9.62856	72.6469	77.7994	12.6887
	1425	75.8	10.1646	72.3495	77.69	13.5627
	1424	76.2528	10.8049	72.0871	77.6021	14.611
	1423	76.7117	11.53	71.8849	77.5585	15.7749
	1422	77.1562	12.3181	71.7079	77.5417	17.0041
	1421	77.6132	13.2245	71.5212	77.523	18.4112
	1420	78.0956	14.3824	71.3298	77.4946	20.2307
	1419	78.5347	15.8249	71.1359	77.4578	22.4844
	1418	78.8498	17.3836	70.9193	77.4014	24.8521
	1417	79.0316	18.9105	70.6979	77.3281	27.0949
	1416	79.103	20.4231	70.5189	77.2616	29.2553
	1415	79.0776	21.971	70.3969	77.2159	31.4035
	1414	78.9706	23.54	70.3134	77.1867	33.5134
	1413	78.8146	25.0914	70.2665	77.1723	35.5414
	1412	78.6519	26.6042	70.2829	77.1823	37.4735
	1411	78.5176	28.0568	70.3572	77.215	39.2904
	1410	78.438	29.4177	70.4421	77.2493	40.966
	1409	78.4418	30.6656	70.52	77.2723	42.4943
	1408	78.5502	31.7907	70.6151	77.293	43.8714
	1407	78.7642	32.7866	70.7457	77.3246	45.0837
	1406	79.0696	33.6561	70.9026	77.3725	46.1374
	1405	79.4417	34.3899	71.0891	77.4425	47.0349
	1404	79.8469	34.9363	71.3353	77.5456	47.7134
	1403	80.2493	35.2401	71.6347	77.6742	48.095
	1402	80.6371	35.2924	71.9458	77.8019	48.1701
	1401	81.0191	35.0957	72.2588	77.9135	47.9527
	1400	81.385	34.6262	72.5983	78.015	47.4127
	1399	81.703	33.8984	72.9565	78.1143	46.5522
	1398	81.9657	33.0171	73.2863	78.2077	45.4824
	1397	82.2069	32.081	73.5819	78.2982	44.3038
	1396	82.45	31.0992	73.8813	78.401	43.0039
	1395	82.6739	30.0547	74.1931	78.5206	41.5581
	1394	82.8396	28.9679	74.4649	78.6333	40.0207
	1393	82.9385	27.8516	74.6602	78.7133	38.4327
	1392	82.9885	26.6776	74.7998	78.7602	36.751
	1391	82.9965	25.4364	74.9017	78.7808	34.9442
	1390	82.9616	24.1879	74.9578	78.7703	33.0786
	1389	82.8892	23.0459	74.968	78.7168	31.2948
	1388	82.7865	22.1453	74.9542	78.6159	29.7693
	1387	82.6655	21.592	74.9317	78.4825	28.677
	1386	82.5537	21.3727	74.8908	78.3517	28.0787
	1385	82.4779	21.3313	74.8199	78.2657	27.8484
	1384	82.4449	21.2609	74.7213	78.2533	27.749
	1383	82.4468	20.991	74.5931	78.3112	27.5274
	1382	82.4813	20.408	74.4327	78.4011	26.9495
	1381	82.552	19.4483	74.2578	78.4775	25.828
	1380	82.6461	18.0976	74.1035	78.5197	24.0676
	1379	82.7349	16.4117	73.9981	78.537	21.7201
	1378	82.8037	14.5287	73.9505	78.5477	19.0017
	1377	82.866	12.6334	73.9655	78.5647	16.219
	1376	82.9395	10.9168	74.0558	78.5977	13.682
	1375	83.0285	9.54959	74.2287	78.6556	11.6573
	1374	83.1377	8.60444	74.4662	78.7396	10.259
	1373	83.288	7.9822	74.7423	78.842	9.34745
	1372	83.51	7.50164	75.0465	78.955	8.66626
	1371	83.8272	7.07455	75.3774	79.0764	8.09291
	1370	84.2413	6.75792	75.7253	79.2071	7.70915
	1369	84.7217	6.68824	76.0763	79.347	7.71378
	1368	85.2107	6.99192	76.4249	79.4937	8.29735
	1367	85.6472	7.71667	76.7607	79.639	9.53586
	1366	85.999	8.83079	77.0671	79.7694	11.3886
	1365	86.2629	10.2812	77.3425	79.8772	13.7798
	1364	86.4386	12.0206	77.5998	79.9657	16.6103
	1363	86.5273	13.9318	77.843	80.0439	19.6195
	1362	86.5503	15.7435	78.0632	80.1192	22.3108
	1361	86.5436	17.1146	78.2604	80.1954	24.1812
	1360	86.5296	17.8156	78.4466	80.273	25.0058
	1359	86.5054	17.8033	78.6246	80.3482	24.8571
	1358	86.4569	17.204	78.7815	80.4127	24.0043
	1357	86.3717	16.3033	78.909	80.4583	22.8802
	1356	86.2352	15.5087	79.0125	80.4806	22.0499
	1355	86.0316	15.2218	79.0967	80.4786	22.055
	1354	85.7587	15.665	79.1611	80.4553	23.1731
	1353	85.4359	16.8045	79.2152	80.4212	25.3009
	1352	85.0912	18.4337	79.2746	80.3896	28.0756
	1351	84.7532	20.3242	79.3457	80.3706	31.108
	1350	84.4568	22.3064	79.4202	80.3687	34.1179
	1349	84.2376	24.2659	79.4862	80.3826	36.9305
	1348	84.1178	26.1127	79.5403	80.4093	39.4173
	1347	84.1008	27.7431	79.5766	80.4432	41.4412
	1346	84.1842	29.0137	79.5857	80.4782	42.836
	1345	84.3641	29.7666	79.5687	80.5127	43.4571
	1344	84.6257	29.9191	79.5395	80.5491	43.2944
	1343	84.9414	29.5615	79.5079	80.5884	42.5763
	1342	85.2806	28.9848	79.4734	80.6282	41.7683
	1341	85.616	28.5908	79.4369	80.668	41.4194
	1340	85.9189	28.7205	79.403	80.7106	41.9165
	1339	86.1624	29.491	79.3681	80.7549	43.2908
	1338	86.3361	30.7642	79.3192	80.7921	45.2469
	1337	86.4536	32.29	79.2532	80.8141	47.4082
	1336	86.5346	33.8676	79.1799	80.8216	49.5154
	1335	86.5898	35.3869	79.1043	80.8198	51.4417
	1334	86.6242	36.8007	79.0209	80.8128	53.1495
	1333	86.6388	38.1047	78.9268	80.8022	54.6613
	1332	86.6268	39.3157	78.826	80.7883	56.0199
	1331	86.5772	40.448	78.718	80.7698	57.2529
	1330	86.4886	41.5084	78.5965	80.7439	58.3767
	1329	86.3699	42.5076	78.4639	80.71	59.4138
	1328	86.2248	43.462	78.3355	80.6722	60.3848
	1327	86.0458	44.3855	78.2248	80.6357	61.3
	1326	85.825	45.2896	78.1362	80.6041	62.1718
	1325	85.5599	46.1861	78.0748	80.5795	63.0214
	1324	85.2512	47.0807	78.051	80.5642	63.8597
	1323	84.901	47.9647	78.0641	80.5574	64.6759
	1322	84.5201	48.8252	78.0958	80.552	65.4597
	1321	84.1341	49.6584	78.1284	80.5385	66.2182
	1320	83.7861	50.4634	78.1564	80.5124	66.9558
	1319	83.5345	51.2333	78.1789	80.4756	67.6573
	1318	83.4372	51.963	78.196	80.4343	68.3068
	1317	83.518	52.6592	78.2191	80.3972	68.9066
	1316	83.7437	53.3316	78.2657	80.3719	69.461
	1315	84.0347	53.9833	78.3414	80.359	69.9668
	1314	84.2991	54.6153	78.4355	80.3524	70.43
	1313	84.4655	55.2283	78.5378	80.3448	70.8687
	1312	84.4949	55.8143	78.6444	80.3332	71.2886
	1311	84.3778	56.3582	78.7464	80.3174	71.6779
	1310	84.131	56.855	78.8294	80.2983	72.0306
	1309	83.7892	57.3137	78.8912	80.2809	72.3548
	1308	83.3945	57.7403	78.9439	80.2747	72.6497
	1307	82.9905	58.1287	78.9971	80.2881	72.8967
	1306	82.6137	58.4719	79.0503	80.3216	73.0794
	1305	82.2735	58.7638	79.1026	80.3677	73.1899
	1304	81.9435	58.9872	79.1574	80.4164	73.2121
	1303	81.5872	59.1074	79.2117	80.4583	73.1172
	1302	81.2086	59.0869	79.2577	80.4888	72.8825
	1301	80.8751	58.8932	79.2965	80.5099	72.4946
	1300	80.6885	58.4846	79.3397	80.5281	71.9201
	1299	80.7208	57.8107	79.3931	80.5494	71.103
	1298	80.9713	56.8316	79.4541	80.5792	69.9941
	1297	81.368	55.5393	79.5249	80.6236	68.58
	1296	81.8013	53.979	79.6117	80.6858	66.9024
	1295	82.1729	52.2689	79.7107	80.7588	65.0768
	1294	82.4302	50.6018	79.8086	80.8277	63.3001
	1293	82.5684	49.1989	79.9019	80.8825	61.8028
	1292	82.6074	48.2299	80	80.9236	60.7619
	1291	82.5749	47.7511	80.1098	80.9568	60.2323
	1290	82.5041	47.6963	80.2315	80.9872	60.1436
	1289	82.4342	47.9196	80.3701	81.0218	60.3472
	1288	82.397	48.2501	80.5345	81.0693	60.6688
	1287	82.4024	48.5231	80.7204	81.1327	60.9396
	1286	82.4366	48.5851	80.9086	81.2044	61.0064
	1285	82.471	48.2801	81.0841	81.2732	60.7143
	1284	82.4748	47.4424	81.2429	81.3323	59.8807
	1283	82.4299	45.901	81.382	81.3805	58.28
	1282	82.3396	43.5038	81.4978	81.4198	55.659
	1281	82.2215	40.1713	81.598	81.455	51.8056
	1280	82.0873	35.9677	81.7004	81.4935	46.6756
	1279	81.9342	31.2078	81.815	81.5409	40.6045
	1278	81.7514	26.489	81.9408	81.598	34.4146
	1277	81.5264	22.5299	82.0764	81.662	29.1827
	1276	81.243	19.8521	82.222	81.728	25.7176
	1275	80.8827	18.5079	82.3698	81.7891	24.1125
	1274	80.4339	18.0929	82.5057	81.8396	23.7733
	1273	79.8992	18.0586	82.6249	81.8792	23.9108
	1272	79.2923	18.0297	82.7335	81.9124	23.9969
	1271	78.6368	17.8193	82.835	81.9443	23.7578
	1270	77.9675	17.2779	82.9284	81.9785	22.9585
	1269	77.3276	16.2881	83.0184	82.0183	21.4445
	1268	76.7635	14.9515	83.1126	82.0654	19.4386
	1267	76.32	13.6854	83.2092	82.116	17.6463
	1266	76.0341	13.0178	83.2991	82.1612	16.9
	1265	75.926	13.2952	83.3811	82.1955	17.7063
	1264	75.9903	14.5653	83.463	82.22	20.0849
	1263	76.1946	16.6469	83.5472	82.2384	23.6852
	1262	76.4965	19.2629	83.629	82.254	27.9994
	1261	76.8617	22.1344	83.7084	82.2705	32.5318
	1260	77.2666	25.04	83.7885	82.2922	36.907
	1259	77.6866	27.8246	83.8636	82.3208	40.8925
	1258	78.0867	30.3863	83.9224	82.3534	44.3765
	1257	78.4237	32.676	83.963	82.3849	47.3453
	1256	78.6543	34.6931	83.9929	82.4115	49.8467
	1255	78.742	36.4581	84.0156	82.4306	51.9411
	1254	78.6647	37.9851	84.0288	82.4413	53.6702
	1253	78.415	39.278	84.0358	82.4457	55.0608
	1252	77.987	40.3373	84.0422	82.4463	56.1335
	1251	77.3748	41.1795	84.0433	82.4418	56.9299
	1250	76.5807	41.8484	84.0275	82.4284	57.5322
	1249	75.6214	42.422	83.9908	82.4054	58.0628
	1248	74.5301	43.0145	83.9386	82.3765	58.6741
	1247	73.3466	43.75	83.8731	82.3457	59.5061
	1246	72.1128	44.7142	83.7923	82.3148	60.6342
	1245	70.8721	45.9179	83.7027	82.2858	62.0368
	1244	69.6748	47.3013	83.6169	82.2605	63.6118
	1243	68.5808	48.769	83.5389	82.2345	65.2287
	1242	67.6524	50.2323	83.463	82.1967	66.7833
	1241	66.9382	51.636	83.3897	82.1404	68.2197
	1240	66.4568	52.9618	83.3303	82.0724	69.5172
	1239	66.1839	54.2173	83.2939	82.0084	70.6763
	1238	66.0499	55.4181	83.2807	81.9605	71.7147
	1237	65.9746	56.5695	83.2886	81.9308	72.6549
	1236	65.9121	57.6597	83.315	81.9157	73.5101
	1235	65.867	58.6703	83.3496	81.9098	74.2837
	1234	65.8793	59.5834	83.3788	81.9066	74.972
	1233	65.9869	60.3848	83.3986	81.8988	75.5668
	1232	66.1955	61.0567	83.4161	81.8807	76.0479
	1231	66.4655	61.5817	83.4389	81.8512	76.3872
	1230	66.7269	61.9461	83.4712	81.8148	76.5558
	1229	66.9243	62.1223	83.5214	81.7801	76.5112
	1228	67.0587	62.0605	83.5983	81.7557	76.1942
	1227	67.1984	61.6938	83.6974	81.7456	75.5417
	1226	67.4534	60.9648	83.8019	81.7478	74.5193
	1225	67.9277	59.8567	83.8955	81.7562	73.148
	1224	68.6752	58.4177	83.967	81.7626	71.5145
	1223	69.6658	56.7899	84.0039	81.7601	69.7841
	1222	70.7925	55.1888	83.9963	81.7467	68.171
	1221	71.9163	53.8214	83.9471	81.7281	66.8552
	1220	72.9139	52.8087	83.8706	81.7132	65.9166
	1219	73.7051	52.1677	83.7783	81.7077	65.3343
	1218	74.2616	51.841	83.676	81.7106	65.0288
	1217	74.602	51.7374	83.57	81.7181	64.9031
	1216	74.7754	51.7593	83.4636	81.7251	64.8627
	1215	74.8464	51.8121	83.3498	81.7245	64.8186
	1214	74.8825	51.8072	83.2173	81.71	64.6898
	1213	74.9456	51.6574	83.0668	81.6815	64.3991
	1212	75.0748	51.279	82.9118	81.6468	63.8725
	1211	75.269	50.6086	82.7645	81.6169	63.0521
	1210	75.4933	49.6267	82.6326	81.6005	61.9187
	1209	75.7141	48.3685	82.5267	81.6023	60.5049
	1208	75.9357	46.9289	82.4572	81.6225	58.9053
	1207	76.2075	45.4531	82.4219	81.6555	57.2718
	1206	76.597	44.092	82.4082	81.6913	55.768
	1205	77.1431	42.9431	82.4087	81.7209	54.5033
	1204	77.8281	42.0094	82.4253	81.7407	53.4854
	1203	78.587	41.2033	82.4585	81.7534	52.6202
	1202	79.3452	40.3766	82.5052	81.7666	51.7415
	1201	80.0525	39.3575	82.5687	81.7903	50.6497
	1200	80.6863	37.9967	82.6545	81.8311	49.1601
	1199	81.2365	36.1852	82.7552	81.8863	47.1153
	1198	81.6991	33.8568	82.8496	81.9452	44.3834
	1197	82.0776	30.987	82.9193	81.9954	40.8637
	1196	82.3828	27.6051	82.9556	82.0279	36.5174
	1195	82.6349	23.8258	82.9538	82.0378	31.4441
	1194	82.8657	19.8552	82.9132	82.0272	25.9291
	1193	83.1112	15.9736	82.8451	82.0073	20.4352
	1192	83.3957	12.503	82.7677	81.9946	15.5221
	1191	83.7196	9.73493	82.6886	82.0002	11.6786
	1190	84.0647	7.8216	82.601	82.023	9.12279
	1189	84.4023	6.75575	82.4931	82.0516	7.79665
	1188	84.6982	6.44615	82.3507	82.0694	7.53514
	1187	84.9219	6.78027	82.155	82.0591	8.19523
	1186	85.0601	7.65774	81.8891	82.0096	9.69347
	1185	85.1205	8.97639	81.5556	81.9218	11.941
	1184	85.1196	10.6503	81.1757	81.808	14.8292
	1183	85.0732	12.6139	80.772	81.6851	18.2249
	1182	84.9985	14.7915	80.3608	81.5671	21.9485
	1181	84.9139	17.1138	79.9543	81.4598	25.8281
	1180	84.8311	19.5315	79.5585	81.3583	29.7369
	1179	84.7552	22.011	79.1657	81.2483	33.5872
	1178	84.6937	24.5138	78.7582	81.1138	37.2985
	1177	84.661	26.9868	78.3273	80.9467	40.7866
	1176	84.6688	29.3779	77.8783	80.7508	43.9711
	1175	84.7176	31.6434	77.4197	80.5378	46.7892
	1174	84.7974	33.7484	76.9574	80.3221	49.2058
	1173	84.8896	35.6672	76.5001	80.1172	51.2115
	1172	84.9659	37.3898	76.0588	79.9327	52.8292
	1171	84.9941	38.9037	75.6343	79.7692	54.0804
	1170	84.9528	40.1825	75.2149	79.6186	54.9721
	1169	84.8405	41.1733	74.7927	79.4707	55.4759
	1168	84.6735	41.7759	74.3718	79.3191	55.4935
	1167	84.4841	41.8484	73.9579	79.1637	54.868
	1166	84.3219	41.1852	73.5535	79.0096	53.3668
	1165	84.2411	39.5507	73.1669	78.8675	50.7259
	1164	84.279	36.7971	72.8141	78.7496	46.7914
	1163	84.4426	33.0363	72.5046	78.6622	41.7323
	1162	84.7108	28.7703	72.2298	78.6002	36.204
	1161	85.0452	24.8105	71.9753	78.5518	31.2578
	1160	85.3982	21.9835	71.7323	78.5059	27.9737
	1159	85.7257	20.7944	71.4937	78.4536	27.0103
	1158	86.0032	21.2626	71.253	78.3898	28.3631
	1157	86.2287	22.9923	71.0161	78.316	31.4335
	1156	86.4082	25.4308	70.8054	78.2421	35.3847
	1155	86.546	28.0969	70.6432	78.1814	39.4853
	1154	86.6477	30.6753	70.5368	78.1437	43.2764
	1153	86.72	33.037	70.487	78.1329	46.5998
	1152	86.7645	35.1737	70.4937	78.147	49.4801
	1151	86.7764	37.1183	70.5468	78.1772	51.9915
	1150	86.7532	38.8929	70.6256	78.2111	54.1855
	1149	86.6974	40.5	70.7147	78.2412	56.0903
	1148	86.6052	41.942	70.8166	78.2695	57.7315
	1147	86.4666	43.2339	70.9385	78.3028	59.1493
	1146	86.2772	44.3989	71.0819	78.3469	60.3922
	1145	86.0457	45.4575	71.2512	78.4063	61.4999
	1144	85.7878	46.4295	71.4556	78.4827	62.5055
	1143	85.5165	47.3289	71.6941	78.5709	63.4297
	1142	85.2406	48.1643	71.9454	78.6585	64.2878
	1141	84.9613	48.9388	72.1839	78.7323	65.0874
	1140	84.6661	49.6524	72.3928	78.7846	65.8233
	1139	84.3356	50.3108	72.5598	78.813	66.4869
	1138	83.9653	50.9247	72.6721	78.819	67.0736
	1137	83.5842	51.5063	72.7272	78.8094	67.5871
	1136	83.2549	52.0651	72.7359	78.7935	68.0372
	1135	83.0535	52.6075	72.7079	78.7755	68.4387
	1134	83.0367	53.1396	72.6467	78.7532	68.8127
	1133	83.2176	53.6623	72.5575	78.7233	69.1752
	1132	83.5591	54.17	72.4525	78.686	69.5332
	1131	83.9932	54.6568	72.3402	78.642	69.8926
	1130	84.4537	55.123	72.2198	78.5889	70.2648
	1129	84.8903	55.5729	72.0923	78.5258	70.6566
	1128	85.2634	56.0068	71.9644	78.4579	71.0533
	1127	85.5398	56.4232	71.8366	78.3924	71.4253
	1126	85.7001	56.8258	71.7008	78.3335	71.7504
	1125	85.7415	57.221	71.5547	78.2825	72.0222
	1124	85.6697	57.6065	71.4055	78.2405	72.239
	1123	85.4939	57.9692	71.2551	78.2061	72.3999
	1122	85.2388	58.2984	71.0931	78.1727	72.5151
	1121	84.9561	58.5907	70.9123	78.1321	72.6033
	1120	84.7158	58.8417	70.7191	78.0806	72.6755
	1119	84.585	59.0461	70.5212	78.0185	72.7363
	1118	84.6038	59.2065	70.3185	77.9485	72.7922
	1117	84.7708	59.3342	70.1138	77.8762	72.8471
	1116	85.0458	59.4438	69.9172	77.8087	72.8937
	1115	85.3783	59.5511	69.7327	77.7498	72.9205
	1114	85.7348	59.6737	69.5497	77.6965	72.9252
	1113	86.1017	59.8211	69.3563	77.6426	72.91
	1112	86.4621	59.9874	69.1508	77.5833	72.8732
	1111	86.7825	60.1596	68.9317	77.5139	72.8164
	1110	87.0258	60.3316	68.6902	77.4283	72.754
	1109	87.1702	60.5035	68.4237	77.3226	72.7029
	1108	87.2083	60.6736	68.1455	77.2013	72.6689
	1107	87.1433	60.8395	67.8722	77.075	72.6543
	1106	86.993	61.0035	67.6115	76.9546	72.6667
	1105	86.7812	61.1659	67.3696	76.8479	72.7053
	1104	86.5195	61.3152	67.1558	76.7576	72.7453
	1103	86.1996	61.4343	66.9684	76.6796	72.7504
	1102	85.8085	61.5127	66.7866	76.6023	72.6974
	1101	85.3521	61.5438	66.5884	76.513	72.5782
	1100	84.8637	61.5137	66.3661	76.4045	72.384
	1099	84.401	61.4095	66.1202	76.2763	72.1081
	1098	84.029	61.2328	65.8509	76.1359	71.7571
	1097	83.7925	60.9867	65.5658	75.9976	71.337
	1096	83.6891	60.6609	65.2841	75.8769	70.8409
	1095	83.67	60.2278	65.0194	75.7799	70.2515
	1094	83.664	59.6581	64.7687	75.7002	69.5523
	1093	83.6079	58.9127	64.5244	75.626	68.7059
	1092	83.4661	57.9149	64.2844	75.5486	67.6167
	1091	83.2396	56.5551	64.0406	75.4606	66.1421
	1090	82.9691	54.6934	63.7737	75.3535	64.0952
	1089	82.717	52.1756	63.4739	75.2245	61.2541
	1088	82.5338	48.9153	63.1576	75.0841	57.4629
	1087	82.4361	45.06	62.8514	74.9512	52.8627
	1086	82.4106	41.1329	62.57	74.8417	48.0933
	1085	82.4325	37.9177	62.3213	74.7618	44.1481
	1084	82.4817	36.0501	62.1157	74.7083	41.8434
	1083	82.5498	35.541	61.9555	74.6697	41.2147
	1082	82.6418	35.6103	61.8282	74.6289	41.3201
	1081	82.7671	35.0483	61.7224	74.5743	40.6928
	1080	82.9262	32.902	61.6449	74.5073	38.181
	1079	83.1071	29.0295	61.6081	74.4399	33.6243
	1078	83.2958	24.1651	61.6133	74.3849	27.9432
	1077	83.4798	19.5223	61.6599	74.3528	22.656
	1076	83.6394	16.2071	61.7528	74.3504	19.1396
	1075	83.7374	14.8209	61.8854	74.3757	18.1262
	1074	83.7213	15.3879	62.0285	74.4117	19.6148
	1073	83.5392	17.5318	62.1492	74.4325	23.0902
	1072	83.1623	20.7575	62.2345	74.4179	27.8527
	1071	82.6225	24.5781	62.2852	74.3643	33.1714
	1070	82.0345	28.5704	62.3048	74.2866	38.4004
	1069	81.5599	32.4377	62.3064	74.2109	43.1239
	1068	81.3227	36.0195	62.3137	74.1597	47.1886
	1067	81.348	39.2616	62.3384	74.1372	50.6176
	1066	81.5618	42.1556	62.3661	74.1289	53.4935
	1065	81.8429	44.7191	62.3768	74.1178	55.9111
	1064	82.0862	46.9899	62.3625	74.0963	57.9621
	1063	82.2378	49.0085	62.3176	74.0609	59.719
	1062	82.3078	50.7888	62.227	74.0074	61.2034
	1061	82.3556	52.3272	62.084	73.9371	62.4108
	1060	82.4556	53.6219	61.9068	73.8643	63.3453
	1059	82.6642	54.6634	61.7214	73.8079	64.014
	1058	83.0024	55.4518	61.5393	73.776	64.4443
	1057	83.4562	56.0315	61.3642	73.7658	64.7095
	1056	83.9817	56.5239	61.2045	73.7711	64.9453
	1055	84.5143	57.087	61.0619	73.7827	65.298
	1054	84.9886	57.808	60.9188	73.7838	65.8278
	1053	85.3567	58.6479	60.7551	73.7555	66.481
	1052	85.5932	59.4903	60.5714	73.6886	67.1489
	1051	85.693	60.2474	60.3824	73.5888	67.7499
	1050	85.6697	60.9134	60.1978	73.4721	68.2592
	1049	85.5447	61.5281	60.0257	73.3588	68.6835
	1048	85.3393	62.1227	59.8807	73.2675	69.0369
	1047	85.0807	62.7029	59.7709	73.2041	69.3346
	1046	84.8171	63.258	59.6855	73.1565	69.593
	1045	84.6134	63.7694	59.6095	73.1045	69.8254
	1044	84.5168	64.2131	59.5414	73.0344	70.0394
	1043	84.5273	64.5739	59.485	72.943	70.2395
	1042	84.601	64.8507	59.4407	72.8346	70.424
	1041	84.6773	65.0484	59.4172	72.7215	70.5823
	1040	84.7045	65.1713	59.4362	72.6236	70.701
	1039	84.6495	65.2191	59.5121	72.5586	70.7644
	1038	84.4985	65.1895	59.634	72.5295	70.7533
	1037	84.249	65.0843	59.7814	72.5271	70.6554
	1036	83.8963	64.9266	59.9454	72.54	70.4886
	1035	83.429	64.7747	60.1206	72.5596	70.3129
	1034	82.8332	64.7144	60.2963	72.5791	70.214
	1033	82.1103	64.8265	60.4691	72.5976	70.2717
	1032	81.2976	65.1523	60.6577	72.6263	70.5294
	1031	80.4821	65.6785	60.8888	72.6837	70.974
	1030	79.7842	66.3439	61.1732	72.7799	71.5418
	1029	79.3068	67.0638	61.5067	72.9077	72.1572
	1028	79.079	67.7556	61.879	73.0457	72.7646
	1027	79.0434	68.3642	62.2715	73.1707	73.3344
	1026	79.1077	68.8764	62.6617	73.2712	73.8508
	1025	79.2141	69.3062	63.0408	73.3532	74.2995
	1024	79.3791	69.6726	63.4195	73.4332	74.6714
	1023	79.6692	69.9927	63.8105	73.5248	74.9738
	1022	80.1465	70.2856	64.2168	73.6337	75.2308
	1021	80.8292	70.5665	64.646	73.7652	75.4706
	1020	81.6762	70.8419	65.1149	73.9251	75.7176
	1019	82.6063	71.1107	65.6304	74.1116	75.9936
	1018	83.5321	71.3698	66.1778	74.3098	76.3155
	1017	84.3875	71.613	66.7388	74.5022	76.688
	1016	85.1325	71.8298	67.3093	74.682	77.101
	1015	85.7478	72.0159	67.8877	74.8517	77.5361
	1014	86.2331	72.1755	68.4645	75.0175	77.9695
	1013	86.606	72.3106	69.0318	75.1887	78.3668
	1012	86.8923	72.4156	69.5918	75.3766	78.6903
	1011	87.1122	72.4913	70.145	75.5856	78.9262
	1010	87.2796	72.5465	70.6792	75.8058	79.0884
	1009	87.3982	72.5794	71.1791	76.0178	79.195
	1008	87.4586	72.5738	71.6385	76.2054	79.2579
	1007	87.4497	72.5192	72.0584	76.3623	79.2919
	1006	87.3718	72.4177	72.4419	76.4915	79.3146
	1005	87.2413	72.2745	72.7989	76.6039	79.3366
	1004	87.0758	72.0867	73.1454	76.716	79.3535
	1003	86.8805	71.844	73.4906	76.8415	79.3473
	1002	86.6488	71.5353	73.8314	76.9847	79.2907
	1001	86.3591	71.1365	74.159	77.1403	79.1424
	1000	85.976	70.6098	74.4646	77.298	78.8553
	999	85.4567	69.9082	74.7381	77.4459	78.3832
	998	84.7686	68.9762	74.9724	77.5734	77.6787
	997	83.907	67.7547	75.176	77.6765	76.6936
	996	82.9024	66.1913	75.3702	77.7606	75.3879
	995	81.8269	64.2853	75.5745	77.8374	73.7699
	994	80.7911	62.136	75.7999	77.9188	71.9403
	993	79.9186	59.9674	76.055	78.0127	70.1199
	992	79.3023	58.0924	76.3461	78.1216	68.6175
	991	78.9825	56.8079	76.6674	78.2428	67.7213
	990	78.9497	56.2596	77.0043	78.3712	67.5608
	989	79.1665	56.3883	77.3498	78.5034	68.0565
	988	79.5883	57.0021	77.7086	78.6381	68.9974
	987	80.1601	57.8831	78.0831	78.7729	70.1501
	986	80.8231	58.8685	78.4683	78.9041	71.3393
	985	81.5212	59.8623	78.8618	79.032	72.4613
	984	82.2087	60.8153	79.2674	79.1619	73.4697
	983	82.8528	61.7059	79.686	79.2993	74.3572
	982	83.4313	62.5133	80.1106	79.4458	75.1273
	981	83.9291	63.201	80.5371	79.6002	75.7703
	980	84.3349	63.7179	80.9679	79.7619	76.2595
	979	84.6443	64.0048	81.4034	79.9306	76.5533
	978	84.8654	63.9918	81.8381	80.1059	76.5923
	977	85.0194	63.6261	82.2662	80.2859	76.3286
	976	85.1302	62.8926	82.6821	80.465	75.7413
	975	85.2193	61.7834	83.0751	80.6322	74.794
	974	85.3074	60.233	83.4325	80.7758	73.367
	973	85.4108	58.1577	83.748	80.891	71.3324
	972	85.5345	55.6941	84.0235	80.983	68.8448
	971	85.6709	53.4006	84.263	81.0617	66.5584
	970	85.8101	52.0784	84.4758	81.1365	65.378
	969	85.9455	52.2485	84.6822	81.2149	65.8434
	968	86.0698	53.8108	84.9025	81.3015	67.7699
	967	86.1726	56.147	85.1396	81.3935	70.416
	966	86.2435	58.547	85.3785	81.4793	72.9995
	965	86.2711	60.5807	85.6002	81.5427	75.103
	964	86.2395	62.1354	85.7899	81.5724	76.6663
	963	86.1276	63.2657	85.9338	81.5679	77.7787
	962	85.9195	64.0662	86.0227	81.5394	78.5374
	961	85.6061	64.613	86.0589	81.5017	79.0024
	960	85.1814	64.9335	86.051	81.4663	79.1849
	959	84.6581	65.015	86.0035	81.438	79.0716
	958	84.0972	64.814	85.9159	81.4156	78.6373
	957	83.6158	64.2668	85.7915	81.3948	77.8468
	956	83.3429	63.2762	85.6369	81.3688	76.6243
	955	83.3511	61.7195	85.4539	81.3301	74.8481
	954	83.6179	59.5341	85.2439	81.2759	72.4422
	953	84.0489	56.8305	85.0161	81.2133	69.5187
	952	84.5311	53.9838	84.787	81.1579	66.5044
	951	84.9815	51.6121	84.5699	81.1261	64.1209
	950	85.3653	50.369	84.3731	81.1286	63.1148
	949	85.6788	50.6229	84.2051	81.1669	63.8522
	948	85.9262	52.2855	84.0745	81.2342	66.1286
	947	86.1085	54.8756	83.9835	81.3179	69.2918
	946	86.227	57.7776	83.932	81.4061	72.5971
	945	86.2878	60.5211	83.9293	81.4931	75.5441
	944	86.2995	62.8647	83.9911	81.5799	77.9372
	943	86.2689	64.7523	84.1254	81.6705	79.7887
	942	86.201	66.2341	84.3285	81.7692	81.2092
	941	86.1023	67.3972	84.5894	81.8789	82.3315
	940	85.9792	68.3197	84.8921	81.9991	83.2596
	939	85.8399	69.0663	85.2092	82.1247	84.0647
	938	85.6946	69.6969	85.5107	82.2491	84.7959
	937	85.5536	70.2547	85.7797	82.3668	85.4727
	936	85.4267	70.7529	86.0155	82.4753	86.0758
	935	85.3304	71.1795	86.224	82.5751	86.563
	934	85.2908	71.537	86.4144	82.6712	86.922
	933	85.3315	71.8456	86.6031	82.7705	87.1771
	932	85.4515	72.1168	86.8044	82.8752	87.3533
	931	85.617	72.3462	87.0168	82.9785	87.4666
	930	85.78	72.5293	87.2249	83.0691	87.542
	929	85.9017	72.6692	87.415	83.1392	87.6157
	928	85.9629	72.7598	87.5813	83.1876	87.7039
	927	85.9636	72.788	87.7205	83.2186	87.7936
	926	85.9198	72.7589	87.8333	83.2425	87.8688
	925	85.8529	72.6941	87.9311	83.2727	87.9144
	924	85.7751	72.6031	88.0293	83.319	87.8985
	923	85.6816	72.4736	88.1307	83.3804	87.7803
	922	85.5536	72.2876	88.2239	83.4463	87.541
	921	85.3692	72.0294	88.2979	83.5033	87.1867
	920	85.1045	71.6664	88.3506	83.5408	86.7115
	919	84.7406	71.1542	88.3837	83.5527	86.0943
	918	84.2764	70.4554	88.4012	83.5411	85.3163
	917	83.7418	69.5293	88.4147	83.5179	84.3436
	916	83.2008	68.3125	88.4412	83.5	83.0966
	915	82.7423	66.7006	88.4897	83.4994	81.427
	914	82.4598	64.5626	88.5548	83.5177	79.1387
	913	82.4197	61.7575	88.621	83.5452	76.0215
	912	82.6343	58.1837	88.6682	83.5642	71.9416
	911	83.0509	53.9237	88.6768	83.5551	67.0456
	910	83.5738	49.4068	88.6349	83.5058	61.9468
	909	84.1005	45.424	88.5478	83.4192	57.6696
	908	84.5519	42.8893	88.4355	83.3133	55.2812
	907	84.8868	42.4586	88.3208	83.2138	55.4116
	906	85.0983	44.2032	88.2231	83.144	57.9275
	905	85.1951	47.6084	88.1548	83.118	62.045
	904	85.1789	51.8354	88.1138	83.1351	66.7401
	903	85.038	56.0706	88.0802	83.1794	71.1676
	902	84.7629	59.803	88.029	83.2287	74.8973
	901	84.3748	62.8609	87.9492	83.2658	77.8651
	900	83.9405	65.3077	87.845	83.2859	80.2028
	899	83.5651	67.3005	87.727	83.2954	82.0797
	898	83.3555	68.989	87.61	83.3064	83.6263
	897	83.3761	70.4622	87.5165	83.3316	84.9089
	896	83.6234	71.7458	87.4692	83.3802	85.9456
	895	84.0386	72.8363	87.4744	83.4538	86.7438
	894	84.5436	73.7374	87.5199	83.5453	87.3355
	893	85.0692	74.4711	87.5855	83.6403	87.7819
	892	85.5625	75.049	87.6527	83.7228	88.1336
	891	85.9855	75.4834	87.7077	83.7844	88.4291
	890	86.3239	75.8076	87.7495	83.8312	88.7042
	889	86.5896	76.066	87.7963	83.8809	88.9797
	888	86.8069	76.2892	87.873	83.951	89.2475
	887	86.9945	76.4882	87.9903	84.0477	89.4845
	886	87.1623	76.6736	88.1393	84.1646	89.6831
	885	87.3112	76.8506	88.302	84.2864	89.8437
	884	87.4287	77.0021	88.4598	84.395	89.95
	883	87.4948	77.1039	88.5952	84.4764	89.9833
	882	87.4989	77.152	88.6977	84.5281	89.9503
	881	87.4506	77.158	88.7716	84.5597	89.8746
	880	87.3726	77.1247	88.8304	84.5865	89.7679
	879	87.2897	77.0439	88.8833	84.6207	89.6317
	878	87.23	76.9168	88.9337	84.6685	89.4773
	877	87.2231	76.7381	88.9842	84.7289	89.3053
	876	87.2853	76.4723	89.0333	84.7922	89.0789
	875	87.405	76.0629	89.0678	84.8439	88.7385
	874	87.5483	75.4446	89.0697	84.8728	88.2198
	873	87.6764	74.5367	89.0357	84.8772	87.4384
	872	87.7579	73.2016	88.9803	84.864	86.2388
	871	87.7788	71.2373	88.9233	84.8456	84.3791
	870	87.752	68.4056	88.8814	84.8372	81.5546
	869	87.7159	64.5186	88.8657	84.851	77.5048
	868	87.7134	59.6635	88.8777	84.8886	72.3022
	867	87.7712	54.4653	88.9023	84.9385	66.6856
	866	87.894	50.0819	88.9143	84.9832	62.0413
	865	88.068	47.7101	88.8963	85.0079	59.7721
	864	88.2653	47.9423	88.8464	85.0043	60.5012
	863	88.4524	50.4709	88.7739	84.974	63.7434
	862	88.6069	54.3638	88.6948	84.9315	68.2913
	861	88.7235	58.6251	88.6297	84.8992	72.9487
	860	88.8034	62.5798	88.5944	84.8925	76.9995
	859	88.8425	65.9319	88.5902	84.9107	80.2144
	858	88.8365	68.6309	88.607	84.9421	82.6355
	857	88.7858	70.7534	88.6316	84.973	84.4171
	856	88.6888	72.4098	88.6497	84.9911	85.7206
	855	88.5379	73.6964	88.6455	84.986	86.668
	854	88.3258	74.6986	88.6114	84.9558	87.3498
	853	88.0514	75.5107	88.5583	84.9109	87.8564
	852	87.7113	76.2194	88.5056	84.8685	88.2664
	851	87.3022	76.8729	88.4628	84.84	88.6196
	850	86.8552	77.4894	88.4261	84.826	88.9331
	849	86.4639	78.0628	88.3917	84.8211	89.2084
	848	86.25	78.566	88.3599	84.8182	89.4278
	847	86.2788	78.9623	88.3271	84.8108	89.5562
	846	86.5015	79.2348	88.2864	84.7949	89.5731
	845	86.7822	79.3997	88.2387	84.7713	89.4912
	844	86.9853	79.4763	88.1934	84.7446	89.3292
	843	87.046	79.4705	88.1566	84.7202	89.0931
	842	86.9829	79.3897	88.1255	84.7022	88.7958
	841	86.8671	79.2439	88.0958	84.6935	88.4638
	840	86.7764	79.0251	88.065	84.6935	88.1112
	839	86.7571	78.6881	88.0264	84.6967	87.7127
	838	86.8016	78.1672	87.9704	84.696	87.217
	837	86.8569	77.3845	87.8955	84.6886	86.5579
	836	86.8572	76.217	87.8125	84.6779	85.6242
	835	86.7592	74.4953	87.7342	84.6706	84.254
	834	86.5523	72.0044	87.6668	84.672	82.2279
	833	86.2499	68.4836	87.6124	84.6831	79.2406
	832	85.8834	63.6358	87.5721	84.6998	74.8631
	831	85.5095	57.2501	87.5415	84.7151	68.6602
	830	85.2114	49.5057	87.511	84.7231	60.6083
	829	85.0767	41.2648	87.4722	84.7201	51.5998
	828	85.1596	34.0324	87.4221	84.7058	43.5359
	827	85.4547	29.385	87.3612	84.6835	38.5875
	826	85.9006	28.2208	87.293	84.6608	38.046
	825	86.4075	30.3455	87.2269	84.6458	41.6393
	824	86.8927	34.6704	87.1722	84.6413	47.7928
	823	87.3051	39.8193	87.1266	84.6423	54.5594
	822	87.6286	44.7266	87.0767	84.6409	60.5464
	821	87.8693	48.8916	87.0119	84.631	65.2436
	820	88.04	52.2273	86.9323	84.6105	68.7195
	819	88.1559	54.8351	86.8437	84.581	71.2375
	818	88.2357	56.86	86.7528	84.5479	73.0504
	817	88.2976	58.4298	86.6658	84.5177	74.352
	816	88.3494	59.6403	86.5849	84.4925	75.2839
	815	88.3872	60.5801	86.5029	84.4696	75.9743
	814	88.4019	61.3603	86.4087	84.4461	76.5638
	813	88.3864	62.096	86.2989	84.4214	77.1744
	812	88.3397	62.8661	86.1791	84.3959	77.8678
	811	88.2698	63.6963	86.0563	84.3697	78.6415
	810	88.1944	64.586	85.9382	84.345	79.4712
	809	88.133	65.5208	85.8376	84.327	80.324
	808	88.0946	66.4617	85.7672	84.3187	81.145
	807	88.0721	67.3583	85.7242	84.3178	81.8774
	806	88.0493	68.1813	85.6908	84.3192	82.4995
	805	88.0094	68.9278	85.6506	84.3203	83.0234
	804	87.9418	69.5939	85.5984	84.3205	83.4595
	803	87.8486	70.1685	85.5313	84.319	83.8135
	802	87.7471	70.6576	85.4443	84.3141	84.1119
	801	87.6623	71.084	85.3404	84.3071	84.389
	800	87.6146	71.4625	85.2376	84.3013	84.6503
