# Supplementary material for: Potentiating hypoxic microenvironment for antibiotic activation by photodynamic therapy to combat bacterial biofilm infections
Source: Nat Commun. 2022 Jul 5;13:3875. doi: 10.1038/s41467-022-31479-x (PMC9256606; doi:10.1038/s41467-022-31479-x)
Supplement: Supplementary file 4 — Source Data [file 41467_2022_31479_MOESM4_ESM.zip › Source file/Figure 2/Figure 2d.xlsx]

## Sheet: Sheet1
		Number (%)
	Diamater (nm)	HC	HCM
	2.64938	0	0
	3.04629	0	0
	3.50266	0	0
	4.02739	0	0
	4.63074	0	0
	5.32447	0	0
	6.12214	0	0
	7.0393	0	0
	8.09386	0	0
	9.30641	0	0
	10.7006	0	0
	12.3037	0	0
	14.1469	0	0
	16.2663	0	0
	18.3253	0	0
	20.0328	0	0
	21.8993	0	0
	23.9398	0	0
	26.1704	0	0
	28.6089	0	0
	31.2745	0	0
	34.1885	0	0
	37.374	0	0
	40.8564	0	0
	44.6632	0	0
	48.8247	0	0
	53.3739	0	0
	58.3471	0	0
	63.7836	0	0
	69.7266	0	0
	76.2234	0	0
	83.3256	0	0
	86.8569	26.3368	0
	99.869	59.6983	0
	114.831	100	0
	132.033	75.9887	0
	142.206	42.666	20.9097
	155.456	0	70.589
	169.94	0	100
	185.775	0	83.9035
	203.084	0	36.7117
	222.007	0	6.13806
	242.692	0	0
	265.305	0	0
	290.025	0	0
	317.048	0	0
