# Supplementary material for: Potentiating hypoxic microenvironment for antibiotic activation by photodynamic therapy to combat bacterial biofilm infections
Source: Nat Commun. 2022 Jul 5;13:3875. doi: 10.1038/s41467-022-31479-x (PMC9256606; doi:10.1038/s41467-022-31479-x)
Supplement: Supplementary file 4 — Source Data [file 41467_2022_31479_MOESM4_ESM.zip › Source file/Figure 5/Figure 5f.xlsx]

## Sheet: Sheet1
		VEGF+ area (%)
	PBS	0.817833	0.942333	0.760833	0.8495	0.757167	1.01533	0.942167	0.759	0.7775	0.946
	PBS+L	0.757	0.757	0.8905	0.755667	0.792667	0.831167	0.907167	0.831167	0.942333	0.738667
	HC	0.964167	0.938667	0.997	1.1535	1.182	0.963667	0.940333	1.12367	0.940333	0.999667
	HC+L	8.0755	8.3035	6.23717	7.78717	6.45533	6.51367	6.46033	6.30383	6.45383	6.29367
	HCM	0.886833	1.30083	1.2205	1.12533	1.29817	0.942333	0.927333	1.091	1.1315	1.316
	HCM+L	7.7465	7.0535	6.07017	7.57017	7.2205	6.63717	5.7205	5.38717	7.0535	5.7405
