# Supplementary material for: Potentiating hypoxic microenvironment for antibiotic activation by photodynamic therapy to combat bacterial biofilm infections
Source: Nat Commun. 2022 Jul 5;13:3875. doi: 10.1038/s41467-022-31479-x (PMC9256606; doi:10.1038/s41467-022-31479-x)
Supplement: Supplementary file 4 — Source Data [file 41467_2022_31479_MOESM4_ESM.zip › Source file/Figure 5/Figure 5h.xlsx]

## Sheet: Sheet1
	Infected area (mm^2)
Time (d)	PBS						PBS+L						HC						HC+L						HCM						HCM+L
0	32.526	28.0966	26.3791	30.058	26.5644		25.3181	31.1067	25.233	34.3502	22.2011		24.0967	25.7084	27.1541	27.8248	27.6257		23.5484	22.798	28.6669	28.13	26.2413		26.8392	28.5916	26.294	25.8496	32.5084		26.408	28.4233	32.0633	28.1517	25.6106
2	29.6061	31.0858	25.321	38.206	25.9307		28.9822	25.905	26.9334	29.5945	32.5594		31.7868	28.7334	29.4281	29.4022	27.6713		26.6548	23.1465	16.1474	18.8468	21.8327		26.7629	24.9256	25.3413	23.8288	32.5744		13.0924	18.6576	11.8541	14.3674	10.4665
4	28.5726	38.3567	20.852	31.3554	31.0048		21.0651	20.2428	37.3528	24.8631	22.3716		25.3412	32.5455	25.9935	29.379	29.8688		26.7055	20.3846	21.6074	14.9941	14.8162		27.925	28.5279	30.4619	27.1558	24.2906		4.02046	3.3116	2.68187	6.78052	2.71155
6	26.9293	33.2046	27.3224	32.6185	18.9274		23.5032	26.5682	29.56	20.7121	21.0743		22.8119	27.0228	34.7108	22.3386	39.5773		20.4827	20.4693	20.359	16.3004	11.9201		22.5185	25.4952	30.9565	31.7996	27.8641		2.46459	2.64529	2.64325	0	0.525636
8	32.4181	27.0529	30.3162	27.2193	24.8667		29.269	26.1699	27.4334	24.3319	21.1937		28.1526	34.662	24.195	19.4391	28.5544		10.3097	19.5864	16.7476	17.7755	13.9056		23.792	25.6224	24.5655	24.1651	25.7951		0.2512	0	0.684677	0.450747	0.638755
