# Supplementary material for: Potentiating hypoxic microenvironment for antibiotic activation by photodynamic therapy to combat bacterial biofilm infections
Source: Nat Commun. 2022 Jul 5;13:3875. doi: 10.1038/s41467-022-31479-x (PMC9256606; doi:10.1038/s41467-022-31479-x)
Supplement: Supplementary file 4 — Source Data [file 41467_2022_31479_MOESM4_ESM.zip › Source file/Figure 5/Figure 5i.xlsx]

## Sheet: Sheet1
		Log10 (CFU/tissue)
	PBS	7.9345	8.23553	8.21484	7.89209	8.28556
	PBS+L	8.13033	8.18469	8.15229	7.88081	8.11727
	HC	8.15229	8.0607	8.03342	8.02531	8.11394
	HC+L	5.88081	5.83885	5.93952	6.15229	6.22272
	HCM	7.88081	7.53148	7.87506	8.04922	8.07918
	HCM+L	2.04139	1.77815	1.60206	1.47712	1.77815
