# Supplementary material for: Potentiating hypoxic microenvironment for antibiotic activation by photodynamic therapy to combat bacterial biofilm infections
Source: Nat Commun. 2022 Jul 5;13:3875. doi: 10.1038/s41467-022-31479-x (PMC9256606; doi:10.1038/s41467-022-31479-x)
Supplement: Supplementary file 4 — Source Data [file 41467_2022_31479_MOESM4_ESM.zip › Source file/Figure 5/Figure 5e.xlsx]

## Sheet: Sheet1
			HIF-1α+ area (%)
		PBS	7.4535	7.757	9.0355	7.5705	9.46067	10.7553	7.57017	9.42183	7.94217	10.1633
		PBS+L	7.58717	7.5905	9.42233	9.03533	8.3045	10.1572	7.57233	7.38867	9.42383	7.5905
		HC	9.09233	8.7205	8.48867	9.4575	10.1572	10.3903	9.83033	8.49717	9.79383	8.30017
		HC+L	19.6417	21.2135	18.3035	23.1202	24.5355	21.3538	18.3035	18.7237	21.2202	18.3035
		HCM	10.022	9.9705	9.78717	9.27867	10.7052	11.0753	9.83033	10.3538	9.70533	9.27867
		HCM+L	18.1582	18.3038	16.4538	20.5355	19.8718	18.2052	20.5355	18.7205	18.3038	16.4997
